# Supplementary material for: Chromosome separation during Drosophila male meiosis I requires separase-mediated cleavage of the homolog conjunction protein UNO
Source: PLoS Genet. 2020 Oct 1;16(10):e1008928. doi: 10.1371/journal.pgen.1008928 (PMC7529252; doi:10.1371/journal.pgen.1008928)
Supplement: S3 Table — (XLSX) [file pgen.1008928.s021.xlsx]

## Sheet: Tabelle1
Name	sequence	used for cloning of (plasmid)	used for amplification of (fragment)	introduces (Restriction site)
JW98	ccgAACGAAGACCCTGCATTGCATGGTTAAGATTTGGTGTTTTAGAGCTAGAAATAGCAAGTTAAAATAAGGCTAGTCCGTTATCAACTTGAAAAAGTGGCACCGAGTCGGTGCTAACAAAGCACCAGTGGTCTAGTGGTAGAATAGTACCCTGCCACGGTACAGACCCGGGTTCGATTCCCGGCTGGTGCAGCGATTTGGGCTCCGAAACCGTTTTAGTCTTCGgttcg	pCFD5-uno_1	inserts with gRNA regions displayed in red	BbsI
JW99	ccgAACGAAGACCCTGCACAGTGGTGGTGCGCGTTGCAGTTTTAGAGCTAGAAATAGCAAGTTAAAATAAGGCTAGTCCGTTATCAACTTGAAAAAGTGGCACCGAGTCGGTGCTAACAAAGCACCAGTGGTCTAGTGGTAGAATAGTACCCTGCCACGGTACAGACCCGGGTTCGATTCCCGGCTGGTGCATTGGAGGATGCCCGTCTCTCGTTTTAGTCTTCGgttcg	pCFD5-uno_2	inserts with gRNA regions displayed in red	BbsI
JW100	ccgAACGAAGACCCTGCAAATCACGAACTTGGCTGTTCGTTTTAGAGCTAGAAATAGCAAGTTAAAATAAGGCTAGTCCGTTATCAACTTGAAAAAGTGGCACCGAGTCGGTGCTAACAAAGCACCAGTGGTCTAGTGGTAGAATAGTACCCTGCCACGGTACAGACCCGGGTTCGATTCCCGGCTGGTGCAAACGACCAACTTGGATAATCGTTTTAGTCTTCGgttcg	pCFD5-CG32117_1	inserts with gRNA regions displayed in red	BbsI
JW101	ccgAACGAAGACCCTGCAGGACGCCCTACATCACGAGTGTTTTAGAGCTAGAAATAGCAAGTTAAAATAAGGCTAGTCCGTTATCAACTTGAAAAAGTGGCACCGAGTCGGTGCTAACAAAGCACCAGTGGTCTAGTGGTAGAATAGTACCCTGCCACGGTACAGACCCGGGTTCGATTCCCGGCTGGTGCAATCCCCAGCTCCAGAGTGATGTTTTAGTCTTCGgttcg	pCFD5-CG32117_2	inserts with gRNA regions displayed in red	BbsI
JW88	ATATACCGGTGTTTCTAGCACTCCTCCC	pCaSpeR5-g-uno	uno genomic 5’ region	AgeI
JW105	ACGTTCTGCATGGTGATTCG	pCaSpeR5-g-uno	uno genomic 5’ region	(internal NgoMIV )
JW106	ATCGTGGTGAGAAACTGTCAT	pCaSpeR5-g-uno	uno genomic coding region	(internal NgoMIV )
JW91	ATATCCGCGGAACTGGATTGCCTTCTGG	pCaSpeR5-g-uno	uno genomic coding region	SacII
JW92	TATACCGCGGTAAAGGGCCAAAGACATAT	pCaSpeR5-g-uno	uno genomic 3’ region	SacII
JW93	TATATCTAGAGCCTCGTGGATATTCAGT	pCaSpeR5-g-uno	uno genomic 3’ region	XbaI
JW96	ATATCCGCGGGGCGGTGGCGTGAGCAAGGGCGAGGAG	pCaSpeR5-g-uno-EGFP	EGFP	SacII
JW97	TATACCGCGGCTTGTACAGCTCGTCCATG	pCaSpeR5-g-uno-EGFP	EGFP	SacII
JW94	ATATGCCGGCTATGGTGAGCAAGGGCGAGGA	pCaSpeR5-g-EGFP-uno	EGFP	NgoMIV
JW95	TATAGCCGGCCCTCCTGCCTTGTACAGCTCGTCCA	pCaSpeR5-g-EGFP-uno	EGFP	NgoMIV
JW82	AATATAAGATCTCAAAATGCCGGCACTTACCCACCA	pUASt-uno-EGFP	uno genomic coding region	BglII
JW83	AATTTCTCGAGGCCGCCGCCAACTGGATTGCCTTCTGGTG	pUASt-uno-EGFP	uno genomic coding region	XhoI
JW84	AATTAGCGGCCGCTGGCGGCGGCATGCCGGCACTTACCCACCA	pUASt-EGFP-uno	uno genomic coding region	NotI
JW86	TATTTTCTAGATTAAACTGGATTGCCTTCTGGT	pUASt-EGFP-uno	uno genomic coding region	XbaI
JW116	ATACTTAGCGGCCGCGATGCCGGCACTTACCCAC	pMT-Cid-HappyLinker-TagRFP2-UNO-EGFP-bla (from pMT-Cid-HappyLinker-TagRFP2-(NotI)-EGFP-bla)	uno genomic coding region	NotI
JW117	TACTACGCGGCCGCAACTGGATTGCCTTCTGGTG	pMT-Cid-HappyLinker-TagRFP2-UNO-EGFP-bla	uno genomic coding region	NotI
JW118	CTGTTCCGCAGCTAACGCCAGCGGGTTTGGCATGCCGACCCTTTCACCTACC	pUASt-unonc-EGFP	introducing the E130A and R133A mutations
CL322	CATACAAATTTTGGACAAGGAG	pCaSpeR5-CG32117-EGFP	CG32117 genomic 5’ and coding regions	internal NheI
CL323	CCATGACGCGTTCGTTTCACGGACTTCAACGT	pCaSpeR5-CG32117-EGFP	CG32117 genomic 5’ and coding regions	MluI
CL324	CCGTGACGCGTTAACCCCATGGCAAATTCATAT	pCaSpeR5-CG32117-EGFP	CG32117 genomic 3’ region	MluI
CL325	ATACCGAATTCTGACCTATGCCAATGGAATGG	pCaSpeR5-CG32117-EGFP	CG32117 genomic 3’ region	EcoRI
CL326	AGCCGACGCGTGGCGGTACCATGGTGAGCAAGGGC	pCaSpeR5-CG32117-EGFP	EGFP	MluI
CL327	AGCCGACGCGTGGCGGTACCATGGTGAGCAAGGGC	pCaSpeR5-CG32117-EGFP	EGFP	MluI
CL320	GTTATGAATTCGTGTTATATTTCTGATAAGCT	pUASt-CG32117-EGFP	CG32117 coding	XhoI
CL321	TTGCCCTCGAGGGCTCGTTTCACGGACTTCAACGT	pUASt-CG32117-EGFP	CG32117 coding	EcoRI
JW116	ATACTTAGCGGCCGCGATGCCGGCACTTACCCAC	pMT-Cid-HaLi-TagRFPT-uno-EGFP-bla, pMT-Cid-HaLi-TagRFPT-uno[NC]-EGFP-bla	uno, uno[NC]	NotI
JW117	TACTACGCGGCCGCAACTGGATTGCCTTCTGGTG	pMT-Cid-HaLi-TagRFPT-uno-EGFP-bla, pMT-Cid-HaLi-TagRFPT-uno[NC]-EGFP-bla	uno, uno[NC]	NotI
