# Supplementary material for: Chromosome separation during Drosophila male meiosis I requires separase-mediated cleavage of the homolog conjunction protein UNO
Source: PLoS Genet. 2020 Oct 1;16(10):e1008928. doi: 10.1371/journal.pgen.1008928 (PMC7529252; doi:10.1371/journal.pgen.1008928)
Supplement: S4 Table — (XLSX) [file pgen.1008928.s022.xlsx]

## Sheet: Fig. 2C DNA content
genotype	cyst number	nucleus number	raw integrated intensity	normalized to cyst average	stdev (per cyst)
w[1118]	1	1	10968281	1.03904	0.0721603
w[1118]	1	2	11217737	1.06204	0.0721603
w[1118]	1	3	10737208	1.01704	0.0721603
w[1118]	1	4	10395470	0.985036	0.0721603
w[1118]	1	5	11034215	1.04504	0.0721603
w[1118]	1	6	9716983	0.920034	0.0721603
w[1118]	1	7	10571492	1.00104	0.0721603
w[1118]	1	8	10862756	1.02904	0.0721603
w[1118]	1	9	11300716	1.07004	0.0721603
w[1118]	1	10	10616510	1.00504	0.0721603
w[1118]	1	11	12435424	1.17804	0.0721603
w[1118]	1	12	10376337	0.983036	0.0721603
w[1118]	1	13	11451868	1.08504	0.0721603
w[1118]	1	14	10854900	1.02804	0.0721603
w[1118]	1	15	11384640	1.07804	0.0721603
w[1118]	1	16	9708756	0.919034	0.0721603
w[1118]	1	17	9748949	0.923034	0.0721603
w[1118]	1	18	10386205	0.984036	0.0721603
w[1118]	1	19	10327862	0.978036	0.0721603
w[1118]	1	20	11290185	1.06904	0.0721603
w[1118]	1	21	9796694	0.928034	0.0721603
w[1118]	1	22	11217675	1.06204	0.0721603
w[1118]	1	23	9113799	0.863032	0.0721603
w[1118]	1	24	10563781	1.00004	0.0721603
w[1118]	1	25	9463310	0.896033	0.0721603
w[1118]	1	26	10085224	0.955035	0.0721603
w[1118]	1	27	9466969	0.897033	0.0721603
w[1118]	2	1	6199226	0.880014	0.0653923
w[1118]	2	2	6564327	0.931015	0.0653923
w[1118]	2	3	6818241	0.968016	0.0653923
w[1118]	2	4	5974583	0.848014	0.0653923
w[1118]	2	5	6703780	0.951016	0.0653923
w[1118]	2	6	6409344	0.909015	0.0653923
w[1118]	2	7	6750607	0.958016	0.0653923
w[1118]	2	8	7080352	1.00502	0.0653923
w[1118]	2	9	7001261	0.993016	0.0653923
w[1118]	2	10	7093954	1.00702	0.0653923
w[1118]	2	11	6401479	0.908015	0.0653923
w[1118]	2	12	7019550	0.996016	0.0653923
w[1118]	2	13	7255820	1.03002	0.0653923
w[1118]	2	14	6592345	0.935015	0.0653923
w[1118]	2	15	6670683	0.947016	0.0653923
w[1118]	2	16	7111877	1.00902	0.0653923
w[1118]	2	17	6720842	0.954016	0.0653923
w[1118]	2	18	6703384	0.951016	0.0653923
w[1118]	2	19	6745878	0.957016	0.0653923
w[1118]	2	20	7118802	1.01002	0.0653923
w[1118]	2	21	7243382	1.02802	0.0653923
w[1118]	2	22	8333466	1.18302	0.0653923
w[1118]	2	23	8148679	1.15602	0.0653923
w[1118]	2	24	7535003	1.06902	0.0653923
w[1118]	2	25	7470513	1.06002	0.0653923
w[1118]	2	26	8050251	1.14202	0.0653923
w[1118]	2	27	6909946	0.981016	0.0653923
w[1118]	2	28	7277905	1.03302	0.0653923
w[1118]	2	29	7793916	1.10602	0.0653923
w[1118]	2	30	7987849	1.13302	0.0653923
w[1118]	2	31	6769085	0.961016	0.0653923
w[1118]	2	32	6407396	0.909015	0.0653923
w[1118]	2	33	6756477	0.959016	0.0653923
w[1118]	2	34	6909158	0.980016	0.0653923
w[1118]	2	35	7213530	1.02402	0.0653923
w[1118]	2	36	7358636	1.04402	0.0653923
w[1118]	2	37	7516704	1.06702	0.0653923
w[1118]	2	38	6847166	0.972016	0.0653923
w[1118]	2	39	7312143	1.03802	0.0653923
w[1118]	2	40	6789535	0.963016	0.0653923
w[1118]	2	41	6940467	0.985016	0.0653923
w[1118]	2	42	6735120	0.956016	0.0653923
w[1118]	2	43	7451854	1.05702	0.0653923
w[1118]	2	44	6751411	0.958016	0.0653923
w[1118]	2	45	7283135	1.03302	0.0653923
w[1118]	2	46	6858464	0.973016	0.0653923
w[1118]	2	47	7393439	1.04902	0.0653923
w[1118]	2	48	7274028	1.03202	0.0653923
w[1118]	2	49	7035496	0.998016	0.0653923
w[1118]	2	50	7696530	1.09202	0.0653923
w[1118]	2	51	7163501	1.01702	0.0653923
w[1118]	2	52	7223767	1.02502	0.0653923
w[1118]	2	53	7387899	1.04802	0.0653923
w[1118]	2	54	6864028	0.974016	0.0653923
w[1118]	2	55	7211000	1.02302	0.0653923
w[1118]	2	56	6786632	0.963016	0.0653923
w[1118]	2	57	6878370	0.976016	0.0653923
w[1118]	2	58	7279762	1.03302	0.0653923
w[1118]	2	59	6586652	0.935015	0.0653923
w[1118]	2	60	6960732	0.988016	0.0653923
w[1118]	2	61	6549008	0.929015	0.0653923
w[1118]	3	1	6297086	0.999071	0.0679781
w[1118]	3	2	6475120	1.02707	0.0679781
w[1118]	3	3	6680291	1.05908	0.0679781
w[1118]	3	4	6207673	0.98407	0.0679781
w[1118]	3	5	4704123	0.746053	0.0679781
w[1118]	3	6	5797150	0.919066	0.0679781
w[1118]	3	7	6678878	1.05908	0.0679781
w[1118]	3	8	6437744	1.02107	0.0679781
w[1118]	3	9	6295137	0.998071	0.0679781
w[1118]	3	10	6509294	1.03207	0.0679781
w[1118]	3	11	6906949	1.09508	0.0679781
w[1118]	3	12	6249865	0.991071	0.0679781
w[1118]	3	13	6431619	1.02007	0.0679781
w[1118]	3	14	6359971	1.00807	0.0679781
w[1118]	3	15	6160976	0.97707	0.0679781
w[1118]	3	16	6419336	1.01807	0.0679781
w[1118]	3	17	6569423	1.04207	0.0679781
w[1118]	3	18	6859387	1.08808	0.0679781
w[1118]	3	19	6322483	1.00307	0.0679781
w[1118]	3	20	6302066	0.999071	0.0679781
w[1118]	3	21	6661807	1.05608	0.0679781
w[1118]	3	22	6958461	1.10308	0.0679781
w[1118]	3	23	6512326	1.03307	0.0679781
w[1118]	3	24	6075780	0.963069	0.0679781
w[1118]	3	25	6378440	1.01107	0.0679781
w[1118]	3	26	7129297	1.13008	0.0679781
w[1118]	3	27	6434115	1.02007	0.0679781
w[1118]	3	28	6434869	1.02007	0.0679781
w[1118]	3	29	6320279	1.00207	0.0679781
w[1118]	3	30	6853979	1.08708	0.0679781
w[1118]	3	31	5968934	0.946068	0.0679781
w[1118]	3	32	6043894	0.958068	0.0679781
w[1118]	3	33	6539998	1.03707	0.0679781
w[1118]	3	34	6454918	1.02407	0.0679781
w[1118]	3	35	5839253	0.926066	0.0679781
w[1118]	3	36	5972335	0.947068	0.0679781
w[1118]	3	37	6427508	1.01907	0.0679781
w[1118]	3	38	5578913	0.885063	0.0679781
w[1118]	3	39	5747168	0.911065	0.0679781
w[1118]	3	40	5998832	0.951068	0.0679781
w[1118]	3	41	6123966	0.971069	0.0679781
w[1118]	3	42	5752315	0.912065	0.0679781
w[1118]	4	1	6029497	1.06107	0.0673352
w[1118]	4	2	5467853	0.962067	0.0673352
w[1118]	4	3	5793110	1.02007	0.0673352
w[1118]	4	4	5771280	1.01607	0.0673352
w[1118]	4	5	5717379	1.00607	0.0673352
w[1118]	4	6	4546922	0.800056	0.0673352
w[1118]	4	7	5720589	1.00707	0.0673352
w[1118]	4	8	5825864	1.02507	0.0673352
w[1118]	4	9	5694989	1.00207	0.0673352
w[1118]	4	10	5969582	1.05107	0.0673352
w[1118]	4	11	5508082	0.969068	0.0673352
w[1118]	4	12	6249315	1.10008	0.0673352
w[1118]	4	13	6597247	1.16108	0.0673352
w[1118]	4	14	6676364	1.17508	0.0673352
w[1118]	4	15	6006229	1.05707	0.0673352
w[1118]	4	16	5209822	0.917064	0.0673352
w[1118]	4	17	6135600	1.08008	0.0673352
w[1118]	4	18	5737940	1.01007	0.0673352
w[1118]	4	19	5904581	1.03907	0.0673352
w[1118]	4	20	5671528	0.99807	0.0673352
w[1118]	4	21	5240253	0.922064	0.0673352
w[1118]	4	22	5661738	0.996069	0.0673352
w[1118]	4	23	5463821	0.962067	0.0673352
w[1118]	4	24	5791198	1.01907	0.0673352
w[1118]	4	25	5667594	0.99807	0.0673352
w[1118]	4	26	5666293	0.99707	0.0673352
w[1118]	4	27	5653725	0.995069	0.0673352
w[1118]	4	28	5233214	0.921064	0.0673352
w[1118]	4	29	5629986	0.991069	0.0673352
w[1118]	4	30	5837974	1.02707	0.0673352
w[1118]	4	31	5531977	0.974068	0.0673352
w[1118]	4	32	5894357	1.03707	0.0673352
w[1118]	4	33	5721261	1.00707	0.0673352
w[1118]	4	34	5304083	0.934065	0.0673352
w[1118]	4	35	5470265	0.963067	0.0673352
w[1118]	4	36	5368516	0.945066	0.0673352
w[1118]	4	37	5853930	1.03007	0.0673352
w[1118]	4	38	6292215	1.10708	0.0673352
w[1118]	4	39	5438418	0.957067	0.0673352
w[1118]	4	40	5397308	0.950066	0.0673352
w[1118]	4	41	5377150	0.946066	0.0673352
w[1118]	4	42	5182035	0.912064	0.0673352
w[1118]	4	43	5405745	0.951066	0.0673352
w[1118]	5	1	6542035	1.06794	0.0578959
w[1118]	5	2	5683558	0.927948	0.0578959
w[1118]	5	3	6136004	1.00094	0.0578959
w[1118]	5	4	6151007	1.00394	0.0578959
w[1118]	5	5	6087542	0.993945	0.0578959
w[1118]	5	6	5788043	0.944948	0.0578959
w[1118]	5	7	5755449	0.938948	0.0578959
w[1118]	5	8	6123278	0.998945	0.0578959
w[1118]	5	9	5863340	0.956947	0.0578959
w[1118]	5	10	5977435	0.975946	0.0578959
w[1118]	5	11	6516446	1.06394	0.0578959
w[1118]	5	12	5621555	0.916949	0.0578959
w[1118]	5	13	6706150	1.09394	0.0578959
w[1118]	5	14	6283643	1.02594	0.0578959
w[1118]	5	15	6668947	1.08794	0.0578959
w[1118]	5	16	5982751	0.975946	0.0578959
w[1118]	5	17	5466992	0.89195	0.0578959
w[1118]	5	18	6160234	1.00494	0.0578959
w[1118]	5	19	6335054	1.03394	0.0578959
w[1118]	5	20	5814785	0.948947	0.0578959
w[1118]	5	21	5911165	0.964946	0.0578959
w[1118]	5	22	6112174	0.997945	0.0578959
w[1118]	5	23	6451556	1.05294	0.0578959
w[1118]	5	24	5988718	0.976946	0.0578959
w[1118]	5	25	6947060	1.13394	0.0578959
w[1118]	5	26	6204646	1.01294	0.0578959
w[1118]	5	27	6264528	1.02194	0.0578959
w[1118]	5	28	6168552	1.00694	0.0578959
w[1118]	5	29	6186418	1.00994	0.0578959
w[1118]	5	30	6324146	1.03194	0.0578959
w[1118]	5	31	6686876	1.09094	0.0578959
w[1118]	5	32	6007080	0.979946	0.0578959
w[1118]	5	33	6677003	1.08994	0.0578959
w[1118]	5	34	6734997	1.09894	0.0578959
w[1118]	5	35	6038684	0.985945	0.0578959
w[1118]	5	36	6127889	0.999944	0.0578959
w[1118]	5	37	6557302	1.06994	0.0578959
w[1118]	5	38	6165137	1.00594	0.0578959
w[1118]	5	39	6180505	1.00894	0.0578959
w[1118]	5	40	6206599	1.01294	0.0578959
w[1118]	5	41	6585099	1.07494	0.0578959
w[1118]	5	42	7203938	1.17593	0.0578959
w[1118]	5	43	6050876	0.987945	0.0578959
w[1118]	5	44	6016977	0.981945	0.0578959
w[1118]	5	45	6245999	1.01894	0.0578959
w[1118]	5	46	6480204	1.05794	0.0578959
w[1118]	5	47	6040578	0.985945	0.0578959
w[1118]	5	48	6449107	1.05294	0.0578959
w[1118]	5	49	5524353	0.90195	0.0578959
w[1118]	5	50	5953917	0.971946	0.0578959
w[1118]	5	51	5883728	0.959947	0.0578959
w[1118]	5	52	6050588	0.987945	0.0578959
w[1118]	5	53	5850327	0.954947	0.0578959
w[1118]	5	54	5936191	0.968946	0.0578959
w[1118]	5	55	5999621	0.978946	0.0578959
w[1118]	5	56	6333339	1.03394	0.0578959
w[1118]	5	57	5732527	0.935948	0.0578959
w[1118]	5	58	6053141	0.987945	0.0578959
w[1118]	5	59	6359091	1.03794	0.0578959
w[1118]	5	60	6430581	1.04994	0.0578959
w[1118]	5	61	6193624	1.01094	0.0578959
w[1118]	5	62	6152711	1.00394	0.0578959
w[1118]	5	63	5920402	0.965946	0.0578959
w[1118]	5	64	6053668	0.987945	0.0578959
w[1118]	5	65	6089886	0.993945	0.0578959
w[1118]	5	66	6016496	0.981945	0.0578959
w[1118]	5	67	5697964	0.929948	0.0578959
w[1118]	5	68	5832648	0.951947	0.0578959
w[1118]	5	69	5136147	0.837953	0.0578959
w[1118]	5	70	5875347	0.958947	0.0578959
w[1118]	5	71	5942836	0.969946	0.0578959
w[1118]	5	72	5457893	0.890951	0.0578959
w[1118]	6	1	5720447	1.083	0.0793101
w[1118]	6	2	5594700	1.059	0.0793101
w[1118]	6	3	5584609	1.057	0.0793101
w[1118]	6	4	5637202	1.067	0.0793101
w[1118]	6	5	5525585	1.046	0.0793101
w[1118]	6	6	5490001	1.039	0.0793101
w[1118]	6	7	5381341	1.019	0.0793101
w[1118]	6	8	5272048	0.998	0.0793101
w[1118]	6	9	5910852	1.119	0.0793101
w[1118]	6	10	6122903	1.159	0.0793101
w[1118]	6	11	5440041	1.03	0.0793101
w[1118]	6	12	5280101	0.999	0.0793101
w[1118]	6	13	5374925	1.017	0.0793101
w[1118]	6	14	5288655	1.001	0.0793101
w[1118]	6	15	5510632	1.043	0.0793101
w[1118]	6	16	5669037	1.073	0.0793101
w[1118]	6	17	6198728	1.173	0.0793101
w[1118]	6	18	5456345	1.033	0.0793101
w[1118]	6	19	5361219	1.015	0.0793101
w[1118]	6	20	5408831	1.024	0.0793101
w[1118]	6	21	5966102	1.129	0.0793101
w[1118]	6	22	5661296	1.072	0.0793101
w[1118]	6	23	5378743	1.018	0.0793101
w[1118]	6	24	5308770	1.005	0.0793101
w[1118]	6	25	5368762	1.016	0.0793101
w[1118]	6	26	5407559	1.023	0.0793101
w[1118]	6	27	5042256	0.954	0.0793101
w[1118]	6	28	5456748	1.033	0.0793101
w[1118]	6	29	5460980	1.034	0.0793101
w[1118]	6	30	4882664	0.924	0.0793101
w[1118]	6	31	4981297	0.943	0.0793101
w[1118]	6	32	4808420	0.91	0.0793101
w[1118]	6	33	5485012	1.038	0.0793101
w[1118]	6	34	5091643	0.964	0.0793101
w[1118]	6	35	4986710	0.944	0.0793101
w[1118]	6	36	4816298	0.912	0.0793101
w[1118]	6	37	5111559	0.967	0.0793101
w[1118]	6	38	5143131	0.973	0.0793101
w[1118]	6	39	5378377	1.018	0.0793101
w[1118]	6	40	5793072	1.096	0.0793101
w[1118]	6	41	4673518	0.885	0.0793101
w[1118]	6	42	4907200	0.929	0.0793101
w[1118]	6	43	4958174	0.938	0.0793101
w[1118]	6	44	5118625	0.969	0.0793101
w[1118]	6	45	5177956	0.98	0.0793101
w[1118]	6	46	4618815	0.874	0.0793101
w[1118]	6	47	4745364	0.898	0.0793101
w[1118]	6	48	5080790	0.962	0.0793101
w[1118]	6	49	4597352	0.87	0.0793101
w[1118]	6	50	4744418	0.898	0.0793101
w[1118]	6	51	5554769	1.051	0.0793101
w[1118]	6	52	5449495	1.031	0.0793101
w[1118]	6	53	4823171	0.913	0.0793101
w[1118]	6	54	4953029	0.937	0.0793101
w[1118]	6	55	6786467	1.284	0.0793101
w[1118]	6	56	4979158	0.942	0.0793101
w[1118]	6	57	4903884	0.928	0.0793101
w[1118]	6	58	5220114	0.988	0.0793101
w[1118]	6	59	4578499	0.867	0.0793101
w[1118]	6	60	4824193	0.913	0.0793101
w[1118]	6	61	5166125	0.978	0.0793101
w[1118]	6	62	4953417	0.938	0.0793101
w[1118]	7	1	3200134	0.54898	0.10305
w[1118]	7	2	6541390	1.12296	0.10305
w[1118]	7	3	5255948	0.901967	0.10305
w[1118]	7	4	6160422	1.05696	0.10305
w[1118]	7	5	5687911	0.975964	0.10305
w[1118]	7	6	5933973	1.01796	0.10305
w[1118]	7	7	6339926	1.08796	0.10305
w[1118]	7	8	5551551	0.952965	0.10305
w[1118]	7	9	5352360	0.918966	0.10305
w[1118]	7	10	5487781	0.941965	0.10305
w[1118]	7	11	5762112	0.988963	0.10305
w[1118]	7	12	5693513	0.976964	0.10305
w[1118]	7	13	5884708	1.00996	0.10305
w[1118]	7	14	5644557	0.968964	0.10305
w[1118]	7	15	5688623	0.975964	0.10305
w[1118]	7	16	5727091	0.982964	0.10305
w[1118]	7	17	5461082	0.936965	0.10305
w[1118]	7	18	6029514	1.03496	0.10305
w[1118]	7	19	5756989	0.987963	0.10305
w[1118]	7	20	5220001	0.895967	0.10305
w[1118]	7	21	5745355	0.985963	0.10305
w[1118]	7	22	5865811	1.00696	0.10305
w[1118]	7	23	5456277	0.935965	0.10305
w[1118]	7	24	5621892	0.964964	0.10305
w[1118]	7	25	5883676	1.00996	0.10305
w[1118]	7	26	5963822	1.02296	0.10305
w[1118]	7	27	5109008	0.876968	0.10305
w[1118]	7	28	5698734	0.977964	0.10305
w[1118]	7	29	5800521	0.994963	0.10305
w[1118]	7	30	5536156	0.949965	0.10305
w[1118]	7	31	5882958	1.00996	0.10305
w[1118]	7	32	6560395	1.12596	0.10305
w[1118]	7	33	5892091	1.01096	0.10305
w[1118]	7	34	5625102	0.964964	0.10305
w[1118]	7	35	6705716	1.15096	0.10305
w[1118]	7	36	6103520	1.04696	0.10305
w[1118]	7	37	5686297	0.975964	0.10305
w[1118]	7	38	5946882	1.02096	0.10305
w[1118]	7	39	5750104	0.986963	0.10305
w[1118]	7	40	5327535	0.913966	0.10305
w[1118]	7	41	6004061	1.02996	0.10305
w[1118]	7	42	5520718	0.946965	0.10305
w[1118]	7	43	5553983	0.952965	0.10305
w[1118]	7	44	5538655	0.950965	0.10305
w[1118]	7	45	5745329	0.985963	0.10305
w[1118]	7	46	6226887	1.06896	0.10305
w[1118]	7	47	6364984	1.09196	0.10305
w[1118]	7	48	5919884	1.01596	0.10305
w[1118]	7	49	7088983	1.21695	0.10305
w[1118]	7	50	7988192	1.37095	0.10305
w[1118]	7	51	5877422	1.00896	0.10305
w[1118]	7	52	5827639	0.999963	0.10305
w[1118]	7	53	6298373	1.08096	0.10305
w[1118]	7	54	6164542	1.05796	0.10305
w[1118]	8	1	6959583	1.07402	0.0797155
w[1118]	8	2	6042513	0.932016	0.0797155
w[1118]	8	3	6185578	0.954016	0.0797155
w[1118]	8	4	6456212	0.996017	0.0797155
w[1118]	8	5	5765687	0.890015	0.0797155
w[1118]	8	6	6072646	0.937016	0.0797155
w[1118]	8	7	6676072	1.03002	0.0797155
w[1118]	8	8	6600116	1.01802	0.0797155
w[1118]	8	9	5942334	0.917015	0.0797155
w[1118]	8	10	6024335	0.929015	0.0797155
w[1118]	8	11	5956869	0.919015	0.0797155
w[1118]	8	12	6256206	0.965016	0.0797155
w[1118]	8	13	6665926	1.02802	0.0797155
w[1118]	8	14	5853231	0.903015	0.0797155
w[1118]	8	15	5959758	0.919015	0.0797155
w[1118]	8	16	6587795	1.01602	0.0797155
w[1118]	8	17	5806593	0.896015	0.0797155
w[1118]	8	18	7454117	1.15002	0.0797155
w[1118]	8	19	6649007	1.02602	0.0797155
w[1118]	8	20	6289320	0.970016	0.0797155
w[1118]	8	21	6378735	0.984016	0.0797155
w[1118]	8	22	5646121	0.871015	0.0797155
w[1118]	8	23	6817406	1.05202	0.0797155
w[1118]	8	24	6650431	1.02602	0.0797155
w[1118]	8	25	5509916	0.850014	0.0797155
w[1118]	8	26	7988864	1.23202	0.0797155
w[1118]	8	27	6328955	0.976016	0.0797155
w[1118]	8	28	6507381	1.00402	0.0797155
w[1118]	8	29	6453979	0.996017	0.0797155
w[1118]	8	30	6464557	0.997017	0.0797155
w[1118]	8	31	6446497	0.995017	0.0797155
w[1118]	8	32	7245227	1.11802	0.0797155
w[1118]	8	33	6387731	0.985016	0.0797155
w[1118]	8	34	7250696	1.11902	0.0797155
w[1118]	8	35	7193159	1.11002	0.0797155
w[1118]	8	36	6632701	1.02302	0.0797155
w[1118]	8	37	6248115	0.964016	0.0797155
w[1118]	8	38	6448897	0.995017	0.0797155
w[1118]	8	39	6327622	0.976016	0.0797155
w[1118]	8	40	8158258	1.25902	0.0797155
w[1118]	8	41	6829284	1.05402	0.0797155
w[1118]	8	42	6293023	0.971016	0.0797155
w[1118]	8	43	6586421	1.01602	0.0797155
w[1118]	8	44	6227825	0.961016	0.0797155
w[1118]	8	45	7054760	1.08802	0.0797155
w[1118]	8	46	6293578	0.971016	0.0797155
w[1118]	8	47	6201734	0.957016	0.0797155
w[1118]	8	48	6463902	0.997017	0.0797155
w[1118]	8	49	6656113	1.02702	0.0797155
w[1118]	8	50	6347738	0.979016	0.0797155
w[1118]	8	51	6842688	1.05602	0.0797155
w[1118]	8	52	7488659	1.15502	0.0797155
w[1118]	8	53	6425727	0.991017	0.0797155
w[1118]	8	54	6579702	1.01502	0.0797155
w[1118]	8	55	6041596	0.932016	0.0797155
w[1118]	8	56	6569497	1.01402	0.0797155
w[1118]	8	57	5847272	0.902015	0.0797155
w[1118]	8	58	6652771	1.02602	0.0797155
w[1118]	8	59	6018634	0.929015	0.0797155
w[1118]	8	60	6201250	0.957016	0.0797155
w[1118]	9	1	7350335	1.06198	0.068789
w[1118]	9	2	7285596	1.05298	0.068789
w[1118]	9	3	7542295	1.08998	0.068789
w[1118]	9	4	7362218	1.06398	0.068789
w[1118]	9	5	7194937	1.03998	0.068789
w[1118]	9	6	7631287	1.10298	0.068789
w[1118]	9	7	7097628	1.02598	0.068789
w[1118]	9	8	8262558	1.19398	0.068789
w[1118]	9	9	7752991	1.11998	0.068789
w[1118]	9	10	6998022	1.01098	0.068789
w[1118]	9	11	6850542	0.989984	0.068789
w[1118]	9	12	7592030	1.09698	0.068789
w[1118]	9	13	6871006	0.992984	0.068789
w[1118]	9	14	7195135	1.03998	0.068789
w[1118]	9	15	7524776	1.08698	0.068789
w[1118]	9	16	7289694	1.05298	0.068789
w[1118]	9	17	7372263	1.06498	0.068789
w[1118]	9	18	6760748	0.976984	0.068789
w[1118]	9	19	7758615	1.12098	0.068789
w[1118]	9	20	6621804	0.956985	0.068789
w[1118]	9	21	6824700	0.985984	0.068789
w[1118]	9	22	6482362	0.936985	0.068789
w[1118]	9	23	6573582	0.949985	0.068789
w[1118]	9	24	7420285	1.07198	0.068789
w[1118]	9	25	7556931	1.09198	0.068789
w[1118]	9	26	6955217	1.00498	0.068789
w[1118]	9	27	6949575	1.00398	0.068789
w[1118]	9	28	6843932	0.988984	0.068789
w[1118]	9	29	7395846	1.06898	0.068789
w[1118]	9	30	6731790	0.972984	0.068789
w[1118]	9	31	6614426	0.955985	0.068789
w[1118]	9	32	7358979	1.06298	0.068789
w[1118]	9	33	6076180	0.877986	0.068789
w[1118]	9	34	7056333	1.01998	0.068789
w[1118]	9	35	6074260	0.877986	0.068789
w[1118]	9	36	6528074	0.942985	0.068789
w[1118]	9	37	6727237	0.971984	0.068789
w[1118]	9	38	6390748	0.922985	0.068789
w[1118]	9	39	6513725	0.940985	0.068789
w[1118]	9	40	5884888	0.849986	0.068789
w[1118]	9	41	6611176	0.954985	0.068789
w[1118]	9	42	6198548	0.895986	0.068789
w[1118]	9	43	6551955	0.946985	0.068789
w[1118]	9	44	6388367	0.922985	0.068789
w[1118]	9	45	6534500	0.943985	0.068789
w[1118]	9	46	6780423	0.979984	0.068789
w[1118]	9	47	6768085	0.977984	0.068789
w[1118]	9	48	6354114	0.917985	0.068789
w[1118]	9	49	7122707	1.02898	0.068789
w[1118]	9	50	7085913	1.02398	0.068789
w[1118]	9	51	7036613	1.01698	0.068789
w[1118]	9	52	7085171	1.02398	0.068789
w[1118]	9	53	6711750	0.969984	0.068789
w[1118]	9	54	6641422	0.959985	0.068789
w[1118]	9	55	6756561	0.975984	0.068789
w[1118]	9	56	6115551	0.883986	0.068789
w[1118]	9	57	7498287	1.08298	0.068789
w[1118]	9	58	6667210	0.962984	0.068789
w[1118]	9	59	6783397	0.979984	0.068789
w[1118]	9	60	6899582	0.996984	0.068789
w[1118]	9	61	6646081	0.959985	0.068789
w[1118]	9	62	6568293	0.948985	0.068789
w[1118]	10	1	6095557	0.998029	0.188404
w[1118]	10	2	6584608	1.07803	0.188404
w[1118]	10	3	6297245	1.03103	0.188404
w[1118]	10	4	5193319	0.851025	0.188404
w[1118]	10	5	6974569	1.14203	0.188404
w[1118]	10	6	6149560	1.00703	0.188404
w[1118]	10	7	5476350	0.897026	0.188404
w[1118]	10	8	6479161	1.06103	0.188404
w[1118]	10	9	7042530	1.15303	0.188404
w[1118]	10	10	6939706	1.13703	0.188404
w[1118]	10	11	6705623	1.09803	0.188404
w[1118]	10	12	6636456	1.08703	0.188404
w[1118]	10	13	6346259	1.03903	0.188404
w[1118]	10	14	5388690	0.883026	0.188404
w[1118]	10	15	6250666	1.02403	0.188404
w[1118]	10	16	7163561	1.17303	0.188404
w[1118]	10	17	845856	0.139004	0.188404
w[1118]	10	18	6266695	1.02603	0.188404
w[1118]	10	19	6127164	1.00403	0.188404
w[1118]	10	20	6651501	1.08903	0.188404
w[1118]	10	21	6589736	1.07903	0.188404
w[1118]	10	22	6534545	1.07003	0.188404
w[1118]	10	23	7366321	1.20604	0.188404
w[1118]	10	24	6250330	1.02403	0.188404
w[1118]	10	25	6629990	1.08603	0.188404
w[1118]	10	26	7414580	1.21404	0.188404
w[1118]	10	27	4845796	0.794023	0.188404
w[1118]	10	28	4921473	0.806024	0.188404
w[1118]	10	29	5944959	0.974029	0.188404
w[1118]	10	30	6342990	1.03903	0.188404
w[1118]	10	31	5766544	0.944028	0.188404
w[1118]	10	32	6130130	1.00403	0.188404
w[1118]	10	33	7037328	1.15303	0.188404
w[1118]	10	34	6207949	1.01703	0.188404
w[1118]	10	35	6159563	1.00903	0.188404
w[1118]	10	36	1014849	0.166005	0.188404
w[1118]	10	37	7219959	1.18203	0.188404
w[1118]	10	38	5252502	0.860025	0.188404
w[1118]	10	39	6389092	1.04603	0.188404
w[1118]	10	40	7149297	1.17103	0.188404
w[1118]	10	41	6246923	1.02303	0.188404
w[1118]	10	42	6732896	1.10303	0.188404
w[1118]	10	43	7113345	1.16503	0.188404
w[1118]	10	44	6818354	1.11703	0.188404
w[1118]	10	45	6640076	1.08803	0.188404
w[1118]	10	46	6826119	1.11803	0.188404
w[1118]	10	47	7509646	1.23004	0.188404
w[1118]	10	48	6326770	1.03603	0.188404
w[1118]	10	49	6171071	1.01103	0.188404
w[1118]	10	50	6188081	1.01303	0.188404
w[1118]	10	51	6360188	1.04203	0.188404
w[1118]	10	52	7283399	1.19304	0.188404
w[1118]	10	53	5938453	0.973029	0.188404
w[1118]	10	54	6232565	1.02103	0.188404
w[1118]	10	55	4758988	0.779023	0.188404
w[1118]	10	56	6563400	1.07503	0.188404
w[1118]	10	57	6134429	1.00503	0.188404
w[1118]	10	58	6955639	1.13903	0.188404
w[1118]	10	59	3511593	0.575017	0.188404
w[1118]	10	60	5702021	0.934027	0.188404
w[1118]	10	61	5912123	0.968028	0.188404
w[1118]	10	62	5569348	0.912027	0.188404
w[1118]	10	63	5845255	0.957028	0.188404
w[1118]	10	64	6214707	1.01803	0.188404
w[1118]	10	65	5876353	0.962028	0.188404
w[1118]	10	66	5444789	0.892026	0.188404
w[1118]	10	67	6089993	0.997029	0.188404
w[1118]	10	68	5438382	0.891026	0.188404
w[1118]	11	1	4099432	0.852014	0.117915
w[1118]	11	2	4292508	0.892014	0.117915
w[1118]	11	3	4381286	0.910015	0.117915
w[1118]	11	4	4625755	0.961016	0.117915
w[1118]	11	5	4709393	0.979016	0.117915
w[1118]	11	6	4369146	0.908015	0.117915
w[1118]	11	7	4609249	0.958015	0.117915
w[1118]	11	8	4650724	0.966016	0.117915
w[1118]	11	9	4645201	0.965016	0.117915
w[1118]	11	10	4949537	1.02902	0.117915
w[1118]	11	11	4513615	0.938015	0.117915
w[1118]	11	12	4315170	0.897014	0.117915
w[1118]	11	13	5072756	1.05402	0.117915
w[1118]	11	14	4652433	0.967016	0.117915
w[1118]	11	15	4062172	0.844014	0.117915
w[1118]	11	16	4565583	0.949015	0.117915
w[1118]	11	17	5112328	1.06202	0.117915
w[1118]	11	18	4793132	0.996016	0.117915
w[1118]	11	19	4785770	0.995016	0.117915
w[1118]	11	20	5528784	1.14902	0.117915
w[1118]	11	21	4560556	0.948015	0.117915
w[1118]	11	22	4924260	1.02302	0.117915
w[1118]	11	23	4269432	0.887014	0.117915
w[1118]	11	24	4993293	1.03802	0.117915
w[1118]	11	25	4520729	0.939015	0.117915
w[1118]	11	26	3913684	0.813013	0.117915
w[1118]	11	27	4791753	0.996016	0.117915
w[1118]	11	28	4632696	0.963016	0.117915
w[1118]	11	29	5315504	1.10502	0.117915
w[1118]	11	30	4981513	1.03502	0.117915
w[1118]	11	31	5110817	1.06202	0.117915
w[1118]	11	32	5040928	1.04802	0.117915
w[1118]	11	33	3841081	0.798013	0.117915
w[1118]	11	34	4565208	0.949015	0.117915
w[1118]	11	35	4913136	1.02102	0.117915
w[1118]	11	36	4162978	0.865014	0.117915
w[1118]	11	37	5231635	1.08702	0.117915
w[1118]	11	38	4991860	1.03702	0.117915
w[1118]	11	39	4839877	1.00602	0.117915
w[1118]	11	40	7627813	1.58503	0.117915
w[1118]	11	41	5352802	1.11202	0.117915
w[1118]	11	42	5203641	1.08102	0.117915
w[1118]	11	43	5368088	1.11602	0.117915
w[1118]	11	44	4697386	0.976016	0.117915
w[1118]	11	45	4066922	0.845014	0.117915
w[1118]	11	46	4786213	0.995016	0.117915
w[1118]	11	47	4959584	1.03102	0.117915
w[1118]	11	48	4743674	0.986016	0.117915
w[1118]	11	49	4902422	1.01902	0.117915
w[1118]	11	50	5184971	1.07802	0.117915
w[1118]	11	51	5187830	1.07802	0.117915
w[1118]	11	52	5135743	1.06702	0.117915
w[1118]	11	53	5992787	1.24502	0.117915
w[1118]	11	54	5089288	1.05802	0.117915
w[1118]	11	55	4679402	0.972016	0.117915
w[1118]	11	56	5312398	1.10402	0.117915
w[1118]	11	57	3847585	0.800013	0.117915
w[1118]	11	58	4957591	1.03002	0.117915
w[1118]	11	59	4085841	0.849014	0.117915
w[1118]	11	60	4890221	1.01602	0.117915
w[1118]	11	61	5371636	1.11602	0.117915
w[1118]	11	62	4566590	0.949015	0.117915
w[1118]	12	1	4423103	0.931956	0.170706
w[1118]	12	2	5277939	1.11195	0.170706
w[1118]	12	3	5004358	1.05395	0.170706
w[1118]	12	4	4375924	0.921956	0.170706
w[1118]	12	5	4761059	1.00295	0.170706
w[1118]	12	6	4529686	0.953955	0.170706
w[1118]	12	7	4888980	1.02995	0.170706
w[1118]	12	8	4167025	0.877958	0.170706
w[1118]	12	9	4293000	0.903957	0.170706
w[1118]	12	10	5513020	1.16094	0.170706
w[1118]	12	11	4590389	0.966954	0.170706
w[1118]	12	12	4919831	1.03595	0.170706
w[1118]	12	13	4978743	1.04895	0.170706
w[1118]	12	14	5218245	1.09895	0.170706
w[1118]	12	15	4834130	1.01795	0.170706
w[1118]	12	16	4623496	0.973954	0.170706
w[1118]	12	17	5127260	1.07995	0.170706
w[1118]	12	18	4768485	1.00395	0.170706
w[1118]	12	19	4432378	0.933956	0.170706
w[1118]	12	20	4354632	0.916956	0.170706
w[1118]	12	21	4510613	0.949955	0.170706
w[1118]	12	22	4417725	0.930956	0.170706
w[1118]	12	23	4334825	0.912957	0.170706
w[1118]	12	24	4743123	0.998952	0.170706
w[1118]	12	25	5295901	1.11595	0.170706
w[1118]	12	26	4727323	0.995953	0.170706
w[1118]	12	27	4787954	1.00895	0.170706
w[1118]	12	28	4926973	1.03795	0.170706
w[1118]	12	29	4998040	1.05295	0.170706
w[1118]	12	30	4945919	1.04195	0.170706
w[1118]	12	31	4556964	0.959954	0.170706
w[1118]	12	32	4634916	0.975954	0.170706
w[1118]	12	33	4919375	1.03595	0.170706
w[1118]	12	34	5539544	1.16694	0.170706
w[1118]	12	35	5190714	1.09295	0.170706
w[1118]	12	36	4881402	1.02795	0.170706
w[1118]	12	37	5765687	1.21394	0.170706
w[1118]	12	38	4991171	1.05095	0.170706
w[1118]	12	39	5038545	1.06095	0.170706
w[1118]	12	40	5201277	1.09595	0.170706
w[1118]	12	41	4849819	1.02195	0.170706
w[1118]	12	42	5016714	1.05695	0.170706
w[1118]	12	43	4626248	0.973954	0.170706
w[1118]	12	44	5030838	1.05995	0.170706
w[1118]	12	45	5248502	1.10595	0.170706
w[1118]	12	46	4894663	1.03095	0.170706
w[1118]	12	47	4748423	0.999952	0.170706
w[1118]	12	48	3603940	0.758964	0.170706
w[1118]	12	49	1647635	0.346983	0.170706
w[1118]	12	50	5063978	1.06695	0.170706
w[1118]	12	51	4957033	1.04395	0.170706
w[1118]	12	52	4660625	0.981953	0.170706
w[1118]	12	53	7067521	1.48893	0.170706
w[1118]	12	54	4225444	0.889958	0.170706
w[1118]	12	55	625014	0.131994	0.170706
w[1118]	12	56	4520459	0.951955	0.170706
w[1118]	12	57	4871962	1.02595	0.170706
w[1118]	12	58	5148492	1.08395	0.170706
w[1118]	12	59	4746343	0.999952	0.170706
w[1118]	12	60	4750506	1.00095	0.170706
w[1118]	12	61	5193732	1.09395	0.170706
w[1118]	12	62	5458214	1.14995	0.170706
w[1118]	12	63	4649924	0.978953	0.170706
w[1118]	13	1	8016264	0.978	0.0697334
w[1118]	13	2	7563603	0.923	0.0697334
w[1118]	13	3	7173430	0.875	0.0697334
w[1118]	13	4	7731609	0.943	0.0697334
w[1118]	13	5	7502089	0.915	0.0697334
w[1118]	13	6	7704278	0.94	0.0697334
w[1118]	13	7	8186862	0.999	0.0697334
w[1118]	13	8	7644585	0.933	0.0697334
w[1118]	13	9	7088960	0.865	0.0697334
w[1118]	13	10	8821885	1.076	0.0697334
w[1118]	13	11	8434278	1.029	0.0697334
w[1118]	13	12	7323346	0.893	0.0697334
w[1118]	13	13	8080691	0.986	0.0697334
w[1118]	13	14	7282701	0.888	0.0697334
w[1118]	13	15	8731257	1.065	0.0697334
w[1118]	13	16	8421392	1.027	0.0697334
w[1118]	13	17	8599662	1.049	0.0697334
w[1118]	13	18	8613523	1.051	0.0697334
w[1118]	13	19	8937318	1.09	0.0697334
w[1118]	13	20	7912132	0.965	0.0697334
w[1118]	13	21	8349360	1.019	0.0697334
w[1118]	13	22	8170768	0.997	0.0697334
w[1118]	13	23	8702807	1.062	0.0697334
w[1118]	13	24	8198126	1	0.0697334
w[1118]	13	25	7359486	0.898	0.0697334
w[1118]	13	26	8771615	1.07	0.0697334
w[1118]	13	27	8574485	1.046	0.0697334
w[1118]	13	28	7601088	0.927	0.0697334
w[1118]	13	29	8115286	0.99	0.0697334
w[1118]	13	30	8429933	1.028	0.0697334
w[1118]	13	31	7989430	0.975	0.0697334
w[1118]	13	32	8359684	1.02	0.0697334
w[1118]	13	33	8485363	1.035	0.0697334
w[1118]	13	34	9227772	1.126	0.0697334
w[1118]	13	35	7856859	0.958	0.0697334
w[1118]	13	36	8650678	1.055	0.0697334
w[1118]	13	37	8097512	0.988	0.0697334
w[1118]	13	38	9910101	1.209	0.0697334
w[1118]	13	39	8230996	1.004	0.0697334
w[1118]	13	40	8014316	0.978	0.0697334
w[1118]	13	41	8732747	1.065	0.0697334
w[1118]	13	42	7371347	0.899	0.0697334
w[1118]	13	43	7505805	0.916	0.0697334
w[1118]	13	44	8170449	0.997	0.0697334
w[1118]	13	45	7725584	0.942	0.0697334
w[1118]	13	46	8829425	1.077	0.0697334
w[1118]	13	47	8460354	1.032	0.0697334
w[1118]	13	48	8283630	1.011	0.0697334
w[1118]	13	49	8927653	1.089	0.0697334
w[1118]	13	50	8276001	1.01	0.0697334
w[1118]	13	51	8462968	1.032	0.0697334
w[1118]	13	52	8644853	1.055	0.0697334
bam>unoRNAi	1	1	3281607	0.825012	0.379411
bam>unoRNAi	1	2	5708872	1.43502	0.379411
bam>unoRNAi	1	3	4487142	1.12802	0.379411
bam>unoRNAi	1	4	4360333	1.09602	0.379411
bam>unoRNAi	1	5	5189853	1.30502	0.379411
bam>unoRNAi	1	6	4741300	1.19202	0.379411
bam>unoRNAi	1	7	1738346	0.437006	0.379411
bam>unoRNAi	1	8	4828203	1.21402	0.379411
bam>unoRNAi	1	9	4526733	1.13802	0.379411
bam>unoRNAi	1	10	3466336	0.872013	0.379411
bam>unoRNAi	1	11	3750169	0.943014	0.379411
bam>unoRNAi	1	12	5190809	1.30502	0.379411
bam>unoRNAi	1	13	3718631	0.935014	0.379411
bam>unoRNAi	1	14	4664026	1.17302	0.379411
bam>unoRNAi	1	15	2765129	0.69501	0.379411
bam>unoRNAi	1	16	3129307	0.787012	0.379411
bam>unoRNAi	1	17	2608808	0.65601	0.379411
bam>unoRNAi	1	18	1031299	0.259004	0.379411
bam>unoRNAi	1	19	4485453	1.12802	0.379411
bam>unoRNAi	1	20	7975542	2.00503	0.379411
bam>unoRNAi	1	21	1432439	0.360005	0.379411
bam>unoRNAi	1	22	2527440	0.635009	0.379411
bam>unoRNAi	1	23	5250383	1.32002	0.379411
bam>unoRNAi	1	24	1736598	0.437006	0.379411
bam>unoRNAi	1	25	5866144	1.47502	0.379411
bam>unoRNAi	1	26	5471665	1.37602	0.379411
bam>unoRNAi	1	27	7280376	1.83103	0.379411
bam>unoRNAi	1	28	4976435	1.25102	0.379411
bam>unoRNAi	1	29	3292943	0.828012	0.379411
bam>unoRNAi	1	30	3203909	0.806012	0.379411
bam>unoRNAi	1	31	4372910	1.10002	0.379411
bam>unoRNAi	1	32	3408042	0.857013	0.379411
bam>unoRNAi	1	33	5798170	1.45802	0.379411
bam>unoRNAi	1	34	6417829	1.61402	0.379411
bam>unoRNAi	1	35	3336920	0.839012	0.379411
bam>unoRNAi	1	36	4404398	1.10702	0.379411
bam>unoRNAi	1	37	6755950	1.69902	0.379411
bam>unoRNAi	1	38	927898	0.233003	0.379411
bam>unoRNAi	1	39	2781842	0.69901	0.379411
bam>unoRNAi	1	40	3488461	0.877013	0.379411
bam>unoRNAi	1	41	5214269	1.31102	0.379411
bam>unoRNAi	1	42	4109720	1.03302	0.379411
bam>unoRNAi	1	43	594327	0.149002	0.379411
bam>unoRNAi	1	44	3324525	0.836012	0.379411
bam>unoRNAi	1	45	3409294	0.857013	0.379411
bam>unoRNAi	1	46	4003640	1.00701	0.379411
bam>unoRNAi	1	47	6748672	1.69702	0.379411
bam>unoRNAi	1	48	3823508	0.961014	0.379411
bam>unoRNAi	1	49	3362727	0.846012	0.379411
bam>unoRNAi	1	50	4120631	1.03602	0.379411
bam>unoRNAi	1	51	4688222	1.17902	0.379411
bam>unoRNAi	1	52	3725594	0.937014	0.379411
bam>unoRNAi	1	53	3163409	0.795012	0.379411
bam>unoRNAi	1	54	4017608	1.01001	0.379411
bam>unoRNAi	1	55	4720537	1.18702	0.379411
bam>unoRNAi	1	56	4975442	1.25102	0.379411
bam>unoRNAi	1	57	2941068	0.739011	0.379411
bam>unoRNAi	1	58	4598482	1.15602	0.379411
bam>unoRNAi	1	59	4226306	1.06302	0.379411
bam>unoRNAi	1	60	3520378	0.885013	0.379411
bam>unoRNAi	1	61	1947841	0.490007	0.379411
bam>unoRNAi	1	62	3225057	0.811012	0.379411
bam>unoRNAi	1	63	1461497	0.367005	0.379411
bam>unoRNAi	1	64	2110148	0.531008	0.379411
bam>unoRNAi	1	65	3624874	0.911013	0.379411
bam>unoRNAi	1	66	3359593	0.845012	0.379411
bam>unoRNAi	1	67	5646037	1.42002	0.379411
bam>unoRNAi	1	68	5404754	1.35902	0.379411
bam>unoRNAi	2	1	4866029	1.05902	0.494054
bam>unoRNAi	2	2	5207318	1.13302	0.494054
bam>unoRNAi	2	3	4762965	1.03702	0.494054
bam>unoRNAi	2	4	4579011	0.997015	0.494054
bam>unoRNAi	2	5	2927071	0.63701	0.494054
bam>unoRNAi	2	6	6139148	1.33602	0.494054
bam>unoRNAi	2	7	1341864	0.292004	0.494054
bam>unoRNAi	2	8	2166394	0.471007	0.494054
bam>unoRNAi	2	9	4375707	0.952014	0.494054
bam>unoRNAi	2	10	1834183	0.399006	0.494054
bam>unoRNAi	2	11	4294418	0.935014	0.494054
bam>unoRNAi	2	12	5811670	1.26502	0.494054
bam>unoRNAi	2	13	1515917	0.330005	0.494054
bam>unoRNAi	2	14	8843081	1.92503	0.494054
bam>unoRNAi	2	15	4529267	0.986015	0.494054
bam>unoRNAi	2	16	5956166	1.29602	0.494054
bam>unoRNAi	2	17	2250012	0.490007	0.494054
bam>unoRNAi	2	18	2443434	0.532008	0.494054
bam>unoRNAi	2	19	7592532	1.65203	0.494054
bam>unoRNAi	2	20	11877492	2.58504	0.494054
bam>unoRNAi	2	21	5510566	1.19902	0.494054
bam>unoRNAi	2	22	4168655	0.907014	0.494054
bam>unoRNAi	2	23	5814126	1.26502	0.494054
bam>unoRNAi	2	24	3559535	0.775012	0.494054
bam>unoRNAi	2	25	6422946	1.39802	0.494054
bam>unoRNAi	2	26	5133155	1.11702	0.494054
bam>unoRNAi	2	27	9033898	1.96603	0.494054
bam>unoRNAi	2	28	6884387	1.49802	0.494054
bam>unoRNAi	2	29	2588220	0.563009	0.494054
bam>unoRNAi	2	30	3526468	0.767012	0.494054
bam>unoRNAi	2	31	723663	0.157002	0.494054
bam>unoRNAi	2	32	1175250	0.256004	0.494054
bam>unoRNAi	2	33	4979612	1.08402	0.494054
bam>unoRNAi	2	34	5193576	1.13002	0.494054
bam>unoRNAi	2	35	4604868	1.00202	0.494054
bam>unoRNAi	2	36	4872834	1.06002	0.494054
bam>unoRNAi	2	37	7057925	1.53602	0.494054
bam>unoRNAi	2	38	4861299	1.05802	0.494054
bam>unoRNAi	2	39	5723121	1.24602	0.494054
bam>unoRNAi	2	40	3465217	0.754011	0.494054
bam>unoRNAi	2	41	4773065	1.03902	0.494054
bam>unoRNAi	2	42	3407071	0.741011	0.494054
bam>unoRNAi	2	43	3610930	0.786012	0.494054
bam>unoRNAi	2	44	5665410	1.23302	0.494054
bam>unoRNAi	2	45	3481470	0.758011	0.494054
bam>unoRNAi	2	46	7487488	1.63002	0.494054
bam>unoRNAi	2	47	7188013	1.56402	0.494054
bam>unoRNAi	2	48	4234132	0.921014	0.494054
bam>unoRNAi	2	49	4340447	0.945014	0.494054
bam>unoRNAi	2	50	3589078	0.781012	0.494054
bam>unoRNAi	2	51	6272398	1.36502	0.494054
bam>unoRNAi	2	52	4096387	0.892014	0.494054
bam>unoRNAi	2	53	327855	0.0710011	0.494054
bam>unoRNAi	2	54	868068	0.189003	0.494054
bam>unoRNAi	2	55	4490567	0.977015	0.494054
bam>unoRNAi	2	56	5068780	1.10302	0.494054
bam>unoRNAi	2	57	3545908	0.772012	0.494054
bam>unoRNAi	2	58	5424530	1.18102	0.494054
bam>unoRNAi	2	59	3454500	0.752011	0.494054
bam>unoRNAi	2	60	417237	0.0910014	0.494054
bam>unoRNAi	2	61	4099305	0.892014	0.494054
bam>unoRNAi	2	62	9181394	1.99803	0.494054
bam>unoRNAi	2	63	1457476	0.317005	0.494054
bam>unoRNAi	2	64	6282899	1.36702	0.494054
bam>unoRNAi	2	65	8602663	1.87203	0.494054
bam>unoRNAi	2	66	3283432	0.715011	0.494054
bam>unoRNAi	3	1	3760917	0.666029	0.404506
bam>unoRNAi	3	2	7973420	1.41206	0.404506
bam>unoRNAi	3	3	6481283	1.14805	0.404506
bam>unoRNAi	3	4	3467278	0.614027	0.404506
bam>unoRNAi	3	5	4382029	0.776034	0.404506
bam>unoRNAi	3	6	1891276	0.335015	0.404506
bam>unoRNAi	3	7	11326668	2.00609	0.404506
bam>unoRNAi	3	8	7214465	1.27806	0.404506
bam>unoRNAi	3	9	4106385	0.727032	0.404506
bam>unoRNAi	3	10	9697416	1.71807	0.404506
bam>unoRNAi	3	11	2241307	0.397017	0.404506
bam>unoRNAi	3	12	9719721	1.72207	0.404506
bam>unoRNAi	3	13	1825076	0.323014	0.404506
bam>unoRNAi	3	14	4398552	0.779034	0.404506
bam>unoRNAi	3	15	7022291	1.24405	0.404506
bam>unoRNAi	3	16	7400636	1.31106	0.404506
bam>unoRNAi	3	17	4795971	0.849037	0.404506
bam>unoRNAi	3	18	9442044	1.67207	0.404506
bam>unoRNAi	3	19	3507268	0.621027	0.404506
bam>unoRNAi	3	20	6180146	1.09505	0.404506
bam>unoRNAi	3	21	5771426	1.02204	0.404506
bam>unoRNAi	3	22	7458342	1.32106	0.404506
bam>unoRNAi	3	23	4663118	0.826036	0.404506
bam>unoRNAi	3	24	6397214	1.13305	0.404506
bam>unoRNAi	3	25	4486638	0.795035	0.404506
bam>unoRNAi	3	26	6823842	1.20905	0.404506
bam>unoRNAi	3	27	4113457	0.729032	0.404506
bam>unoRNAi	3	28	4083723	0.723031	0.404506
bam>unoRNAi	3	29	6929246	1.22705	0.404506
bam>unoRNAi	3	30	4239160	0.751033	0.404506
bam>unoRNAi	3	31	1073429	0.190008	0.404506
bam>unoRNAi	3	32	5994432	1.06205	0.404506
bam>unoRNAi	3	33	4693155	0.831036	0.404506
bam>unoRNAi	3	34	4896665	0.867038	0.404506
bam>unoRNAi	3	35	8254771	1.46206	0.404506
bam>unoRNAi	3	36	6111778	1.08305	0.404506
bam>unoRNAi	3	37	9955251	1.76308	0.404506
bam>unoRNAi	3	38	6955041	1.23205	0.404506
bam>unoRNAi	3	39	6361973	1.12705	0.404506
bam>unoRNAi	3	40	3648460	0.646028	0.404506
bam>unoRNAi	3	41	6269058	1.11005	0.404506
bam>unoRNAi	3	42	5526890	0.979043	0.404506
bam>unoRNAi	3	43	6076797	1.07605	0.404506
bam>unoRNAi	3	44	2748140	0.487021	0.404506
bam>unoRNAi	3	45	5189990	0.91904	0.404506
bam>unoRNAi	3	46	4148357	0.735032	0.404506
bam>unoRNAi	4	1	3662330	0.667055	0.41158
bam>unoRNAi	4	2	3882846	0.707058	0.41158
bam>unoRNAi	4	3	5453449	0.993081	0.41158
bam>unoRNAi	4	4	4602155	0.838069	0.41158
bam>unoRNAi	4	5	3888584	0.708058	0.41158
bam>unoRNAi	4	6	7668922	1.39611	0.41158
bam>unoRNAi	4	7	9310241	1.69414	0.41158
bam>unoRNAi	4	8	7711236	1.40312	0.41158
bam>unoRNAi	4	9	3833395	0.698057	0.41158
bam>unoRNAi	4	10	8287232	1.50812	0.41158
bam>unoRNAi	4	11	3955724	0.720059	0.41158
bam>unoRNAi	4	12	3238984	0.589048	0.41158
bam>unoRNAi	4	13	7973137	1.45112	0.41158
bam>unoRNAi	4	14	1424349	0.259021	0.41158
bam>unoRNAi	4	15	3840642	0.699057	0.41158
bam>unoRNAi	4	16	3486474	0.635052	0.41158
bam>unoRNAi	4	17	6964040	1.2671	0.41158
bam>unoRNAi	4	18	5348441	0.97308	0.41158
bam>unoRNAi	4	19	8017431	1.45912	0.41158
bam>unoRNAi	4	20	4946575	0.900074	0.41158
bam>unoRNAi	4	21	8930519	1.62513	0.41158
bam>unoRNAi	4	22	1185098	0.216018	0.41158
bam>unoRNAi	4	23	4755549	0.866071	0.41158
bam>unoRNAi	4	24	9654204	1.75714	0.41158
bam>unoRNAi	4	25	10518855	1.91416	0.41158
bam>unoRNAi	4	26	7775182	1.41512	0.41158
bam>unoRNAi	4	27	7048218	1.28311	0.41158
bam>unoRNAi	4	28	7650608	1.39211	0.41158
bam>unoRNAi	4	29	9347111	1.70114	0.41158
bam>unoRNAi	4	30	457485	0.0830068	0.41158
bam>unoRNAi	4	31	4556199	0.829068	0.41158
bam>unoRNAi	4	32	1957516	0.356029	0.41158
bam>unoRNAi	4	33	4776876	0.869071	0.41158
bam>unoRNAi	4	34	5981580	1.08909	0.41158
bam>unoRNAi	4	35	3705489	0.674055	0.41158
bam>unoRNAi	4	36	7046223	1.28211	0.41158
bam>unoRNAi	4	37	6706393	1.2211	0.41158
bam>unoRNAi	4	38	5413821	0.985081	0.41158
bam>unoRNAi	4	39	3986030	0.725059	0.41158
bam>unoRNAi	4	40	5608266	1.02108	0.41158
bam>unoRNAi	4	41	393775	0.0720059	0.41158
bam>unoRNAi	4	42	5507758	1.00208	0.41158
bam>unoRNAi	4	43	7511046	1.36711	0.41158
bam>unoRNAi	4	44	3539928	0.644053	0.41158
bam>unoRNAi	4	45	3714387	0.676055	0.41158
bam>unoRNAi	4	46	2443326	0.445036	0.41158
bam>unoRNAi	4	47	5891401	1.07209	0.41158
bam>unoRNAi	4	48	6446648	1.1731	0.41158
bam>unoRNAi	4	49	7200101	1.31011	0.41158
bam>unoRNAi	4	50	6688309	1.2171	0.41158
bam>unoRNAi	4	51	5611172	1.02108	0.41158
bam>unoRNAi	4	52	5933525	1.08009	0.41158
bam>unoRNAi	4	53	6912823	1.2581	0.41158
bam>unoRNAi	4	54	5574355	1.01508	0.41158
bam>unoRNAi	4	55	7392807	1.34511	0.41158
bam>unoRNAi	4	56	6134543	1.11609	0.41158
bam>unoRNAi	4	57	4806840	0.875072	0.41158
bam>unoRNAi	4	58	3146296	0.573047	0.41158
bam>unoRNAi	4	59	4605233	0.838069	0.41158
bam>unoRNAi	4	60	6760909	1.2301	0.41158
bam>unoRNAi	4	61	4392637	0.799065	0.41158
bam>unoRNAi	5	1	4095221	1.01495	0.51427
bam>unoRNAi	5	2	6201130	1.53692	0.51427
bam>unoRNAi	5	3	1722572	0.426977	0.51427
bam>unoRNAi	5	4	4099941	1.01595	0.51427
bam>unoRNAi	5	5	2108591	0.521972	0.51427
bam>unoRNAi	5	6	7435264	1.8419	0.51427
bam>unoRNAi	5	7	598081	0.147992	0.51427
bam>unoRNAi	5	8	5959354	1.47692	0.51427
bam>unoRNAi	5	9	667870	0.164991	0.51427
bam>unoRNAi	5	10	2420700	0.599968	0.51427
bam>unoRNAi	5	11	6113742	1.51492	0.51427
bam>unoRNAi	5	12	7519733	1.8629	0.51427
bam>unoRNAi	5	13	8821246	2.18588	0.51427
bam>unoRNAi	5	14	8074647	2.00089	0.51427
bam>unoRNAi	5	15	2130583	0.527972	0.51427
bam>unoRNAi	5	16	6606346	1.63691	0.51427
bam>unoRNAi	5	17	2144986	0.531972	0.51427
bam>unoRNAi	5	18	2163354	0.535971	0.51427
bam>unoRNAi	5	19	6165069	1.52792	0.51427
bam>unoRNAi	5	20	1677389	0.415978	0.51427
bam>unoRNAi	5	21	6100082	1.51192	0.51427
bam>unoRNAi	5	22	2219094	0.549971	0.51427
bam>unoRNAi	5	23	6001988	1.48692	0.51427
bam>unoRNAi	5	24	2392251	0.592968	0.51427
bam>unoRNAi	5	25	3381660	0.837955	0.51427
bam>unoRNAi	5	26	5785367	1.43392	0.51427
bam>unoRNAi	5	27	2052170	0.508973	0.51427
bam>unoRNAi	5	28	2926061	0.724961	0.51427
bam>unoRNAi	5	29	6384975	1.58192	0.51427
bam>unoRNAi	5	30	4021585	0.996947	0.51427
bam>unoRNAi	5	31	2201831	0.545971	0.51427
bam>unoRNAi	5	32	4441617	1.10094	0.51427
bam>unoRNAi	5	33	435828	0.107994	0.51427
bam>unoRNAi	5	34	4449495	1.10294	0.51427
bam>unoRNAi	5	35	2955031	0.731961	0.51427
bam>unoRNAi	5	36	6351124	1.57392	0.51427
bam>unoRNAi	5	37	3846171	0.952949	0.51427
bam>unoRNAi	5	38	6491923	1.60891	0.51427
bam>unoRNAi	5	39	359112	0.0889953	0.51427
bam>unoRNAi	5	40	3709056	0.918951	0.51427
bam>unoRNAi	5	41	4010285	0.993947	0.51427
bam>unoRNAi	5	42	6463829	1.60191	0.51427
bam>unoRNAi	5	43	3820189	0.946949	0.51427
bam>unoRNAi	5	44	2043934	0.505973	0.51427
bam>unoRNAi	5	45	5710852	1.41492	0.51427
bam>unoRNAi	5	46	2602501	0.644966	0.51427
bam>unoRNAi	5	47	3736424	0.925951	0.51427
bam>unoRNAi	5	48	1474287	0.364981	0.51427
bam>unoRNAi	5	49	1571351	0.388979	0.51427
bam>unoRNAi	5	50	2877381	0.712962	0.51427
bam>unoRNAi	5	51	3824302	0.947949	0.51427
bam>unoRNAi	5	52	6731521	1.66791	0.51427
bam>unoRNAi	5	53	4396232	1.08894	0.51427
bam>unoRNAi	5	54	4422826	1.09594	0.51427
bam>unoRNAi	5	55	5383444	1.33393	0.51427
bam>unoRNAi	5	56	5042121	1.24893	0.51427
bam>unoRNAi	5	57	665475	0.164991	0.51427
bam>unoRNAi	5	58	5069818	1.25593	0.51427
bam>unoRNAi	5	59	3843349	0.951949	0.51427
bam>unoRNAi	5	60	2082735	0.515972	0.51427
bam>unoRNAi	5	61	5774802	1.43092	0.51427
bam>unoRNAi	5	62	3658537	0.906952	0.51427
bam>unoRNAi	5	63	4679750	1.15994	0.51427
bam>unoRNAi	5	64	4658499	1.15394	0.51427
bam>unoRNAi	5	65	5214810	1.29193	0.51427
bam>unoRNAi	5	66	1699611	0.420978	0.51427
bam>unoRNAi	5	67	1851380	0.458976	0.51427
bam>unoRNAi	5	68	1473739	0.364981	0.51427
bam>unoRNAi	5	69	4734325	1.17294	0.51427
bam>unoRNAi	5	70	7335516	1.8179	0.51427
bam>unoRNAi	5	71	7589994	1.8809	0.51427
bam>unoRNAi	5	72	4896239	1.21294	0.51427
bam>unoRNAi	5	73	4679201	1.15894	0.51427
bam>unoRNAi	5	74	3998621	0.990947	0.51427
bam>unoRNAi	5	75	1424313	0.352981	0.51427
bam>unoRNAi	6	1	8105373	1.29602	0.390246
bam>unoRNAi	6	2	7668808	1.22702	0.390246
bam>unoRNAi	6	3	7585682	1.21302	0.390246
bam>unoRNAi	6	4	2594972	0.415007	0.390246
bam>unoRNAi	6	5	4889402	0.782014	0.390246
bam>unoRNAi	6	6	7084399	1.13302	0.390246
bam>unoRNAi	6	7	5758521	0.921016	0.390246
bam>unoRNAi	6	8	8126603	1.30002	0.390246
bam>unoRNAi	6	9	3071910	0.491009	0.390246
bam>unoRNAi	6	10	2890397	0.462008	0.390246
bam>unoRNAi	6	11	9595890	1.53503	0.390246
bam>unoRNAi	6	12	8667874	1.38602	0.390246
bam>unoRNAi	6	13	3284845	0.525009	0.390246
bam>unoRNAi	6	14	5717054	0.914016	0.390246
bam>unoRNAi	6	15	2109246	0.337006	0.390246
bam>unoRNAi	6	16	4127742	0.660012	0.390246
bam>unoRNAi	6	17	5059614	0.809014	0.390246
bam>unoRNAi	6	18	5436106	0.870015	0.390246
bam>unoRNAi	6	19	6975846	1.11602	0.390246
bam>unoRNAi	6	20	4213529	0.674012	0.390246
bam>unoRNAi	6	21	1638946	0.262005	0.390246
bam>unoRNAi	6	22	1923148	0.308005	0.390246
bam>unoRNAi	6	23	8426095	1.34802	0.390246
bam>unoRNAi	6	24	4129805	0.661012	0.390246
bam>unoRNAi	6	25	7878435	1.26002	0.390246
bam>unoRNAi	6	26	7619311	1.21902	0.390246
bam>unoRNAi	6	27	5539672	0.886016	0.390246
bam>unoRNAi	6	28	1970266	0.315006	0.390246
bam>unoRNAi	6	29	7118834	1.13902	0.390246
bam>unoRNAi	6	30	2721310	0.435008	0.390246
bam>unoRNAi	6	31	7116157	1.13802	0.390246
bam>unoRNAi	6	32	4169296	0.667012	0.390246
bam>unoRNAi	6	33	9754722	1.56003	0.390246
bam>unoRNAi	6	34	4667451	0.747013	0.390246
bam>unoRNAi	6	35	9474742	1.51503	0.390246
bam>unoRNAi	6	36	9096606	1.45503	0.390246
bam>unoRNAi	6	37	10055419	1.60803	0.390246
bam>unoRNAi	6	38	6847269	1.09502	0.390246
bam>unoRNAi	6	39	6891684	1.10202	0.390246
bam>unoRNAi	6	40	11138798	1.78203	0.390246
bam>unoRNAi	6	41	5360560	0.857015	0.390246
bam>unoRNAi	6	42	8318989	1.33102	0.390246
bam>unoRNAi	6	43	8463005	1.35402	0.390246
bam>unoRNAi	6	44	10112761	1.61803	0.390246
bam>unoRNAi	6	45	8328464	1.33202	0.390246
bam>unoRNAi	6	46	8208319	1.31302	0.390246
bam>unoRNAi	6	47	4789174	0.766013	0.390246
bam>unoRNAi	6	48	9174224	1.46703	0.390246
bam>unoRNAi	6	49	5088771	0.814014	0.390246
bam>unoRNAi	6	50	5188861	0.830015	0.390246
bam>unoRNAi	6	51	7839908	1.25402	0.390246
bam>unoRNAi	6	52	5508699	0.881015	0.390246
bam>unoRNAi	6	53	7650953	1.22402	0.390246
bam>unoRNAi	6	54	4092958	0.655011	0.390246
bam>unoRNAi	6	55	5292612	0.847015	0.390246
bam>unoRNAi	6	56	3649389	0.58401	0.390246
bam>unoRNAi	6	57	8149455	1.30402	0.390246
bam>unoRNAi	7	1	3890687	0.613	0.353611
bam>unoRNAi	7	2	4666890	0.735	0.353611
bam>unoRNAi	7	3	5954539	0.938	0.353611
bam>unoRNAi	7	4	3939307	0.621	0.353611
bam>unoRNAi	7	5	4712717	0.742	0.353611
bam>unoRNAi	7	6	8869399	1.397	0.353611
bam>unoRNAi	7	7	7395282	1.165	0.353611
bam>unoRNAi	7	8	5296081	0.834	0.353611
bam>unoRNAi	7	9	6234889	0.982	0.353611
bam>unoRNAi	7	10	5334465	0.84	0.353611
bam>unoRNAi	7	11	4787490	0.754	0.353611
bam>unoRNAi	7	12	6039196	0.951	0.353611
bam>unoRNAi	7	13	2960963	0.466	0.353611
bam>unoRNAi	7	14	6727711	1.06	0.353611
bam>unoRNAi	7	15	3630004	0.572	0.353611
bam>unoRNAi	7	16	6493107	1.023	0.353611
bam>unoRNAi	7	17	3524700	0.555	0.353611
bam>unoRNAi	7	18	2166743	0.341	0.353611
bam>unoRNAi	7	19	6814857	1.074	0.353611
bam>unoRNAi	7	20	8194256	1.291	0.353611
bam>unoRNAi	7	21	2723300	0.429	0.353611
bam>unoRNAi	7	22	7388693	1.164	0.353611
bam>unoRNAi	7	23	6671933	1.051	0.353611
bam>unoRNAi	7	24	3691695	0.582	0.353611
bam>unoRNAi	7	25	10223019	1.611	0.353611
bam>unoRNAi	7	26	8282326	1.305	0.353611
bam>unoRNAi	7	27	8776468	1.383	0.353611
bam>unoRNAi	7	28	9971645	1.571	0.353611
bam>unoRNAi	7	29	8598486	1.355	0.353611
bam>unoRNAi	7	30	7529347	1.186	0.353611
bam>unoRNAi	7	31	8782619	1.384	0.353611
bam>unoRNAi	7	32	8567635	1.35	0.353611
bam>unoRNAi	7	33	10233638	1.612	0.353611
bam>unoRNAi	7	34	8604095	1.355	0.353611
bam>unoRNAi	7	35	7107149	1.12	0.353611
bam>unoRNAi	7	36	5211165	0.821	0.353611
bam>unoRNAi	7	37	3915588	0.617	0.353611
bam>unoRNAi	7	38	8913614	1.404	0.353611
bam>unoRNAi	7	39	4735167	0.746	0.353611
bam>unoRNAi	8	1	3591530	0.652987	0.400542
bam>unoRNAi	8	2	7747586	1.40797	0.400542
bam>unoRNAi	8	3	6251202	1.13598	0.400542
bam>unoRNAi	8	4	3349550	0.608988	0.400542
bam>unoRNAi	8	5	4090267	0.742985	0.400542
bam>unoRNAi	8	6	1794855	0.325993	0.400542
bam>unoRNAi	8	7	11180146	2.03196	0.400542
bam>unoRNAi	8	8	7023093	1.27597	0.400542
bam>unoRNAi	8	9	4030837	0.732985	0.400542
bam>unoRNAi	8	10	9637287	1.75196	0.400542
bam>unoRNAi	8	11	2127251	0.386992	0.400542
bam>unoRNAi	8	12	9711688	1.76496	0.400542
bam>unoRNAi	8	13	1826718	0.331993	0.400542
bam>unoRNAi	8	14	4342249	0.788984	0.400542
bam>unoRNAi	8	15	6838013	1.24297	0.400542
bam>unoRNAi	8	16	1827068	0.331993	0.400542
bam>unoRNAi	8	17	7343630	1.33497	0.400542
bam>unoRNAi	8	18	4785006	0.869982	0.400542
bam>unoRNAi	8	19	9363496	1.70197	0.400542
bam>unoRNAi	8	20	3495335	0.634987	0.400542
bam>unoRNAi	8	21	6071476	1.10298	0.400542
bam>unoRNAi	8	22	4748109	0.862982	0.400542
bam>unoRNAi	8	23	7483040	1.35997	0.400542
bam>unoRNAi	8	24	4591750	0.834983	0.400542
bam>unoRNAi	8	25	6390551	1.16098	0.400542
bam>unoRNAi	8	26	4319582	0.784984	0.400542
bam>unoRNAi	8	27	6795351	1.23497	0.400542
bam>unoRNAi	8	28	4022231	0.730985	0.400542
bam>unoRNAi	8	29	3855101	0.700986	0.400542
bam>unoRNAi	8	30	6843490	1.24397	0.400542
bam>unoRNAi	8	31	4144109	0.752985	0.400542
bam>unoRNAi	8	32	5852022	1.06398	0.400542
bam>unoRNAi	8	33	4559624	0.828983	0.400542
bam>unoRNAi	8	34	4893731	0.888982	0.400542
bam>unoRNAi	8	35	8080594	1.46897	0.400542
bam>unoRNAi	8	36	6063513	1.10198	0.400542
bam>unoRNAi	8	37	9586466	1.74196	0.400542
bam>unoRNAi	8	38	6985343	1.26997	0.400542
bam>unoRNAi	8	39	6315625	1.14798	0.400542
bam>unoRNAi	8	40	3462586	0.628987	0.400542
bam>unoRNAi	8	41	6463723	1.17498	0.400542
bam>unoRNAi	8	42	5519831	1.00298	0.400542
bam>unoRNAi	8	43	5960988	1.08298	0.400542
bam>unoRNAi	8	44	2797959	0.50899	0.400542
bam>unoRNAi	8	45	5136455	0.933981	0.400542
bam>unoRNAi	8	46	4098289	0.744985	0.400542
bam>unoRNAi	8	47	3930436	0.713985	0.400542
bam>unoRNAi	8	48	3686739	0.669986	0.400542
bam>unoRNAi	8	49	6588622	1.19698	0.400542
bam>unoRNAi	9	1	2234764	0.484979	0.463471
bam>unoRNAi	9	2	6694520	1.45194	0.463471
bam>unoRNAi	9	3	8335738	1.80792	0.463471
bam>unoRNAi	9	4	1386148	0.300987	0.463471
bam>unoRNAi	9	5	7310733	1.58593	0.463471
bam>unoRNAi	9	6	7440739	1.61393	0.463471
bam>unoRNAi	9	7	1554090	0.336986	0.463471
bam>unoRNAi	9	8	5693697	1.23495	0.463471
bam>unoRNAi	9	9	6605376	1.43294	0.463471
bam>unoRNAi	9	10	7878402	1.70893	0.463471
bam>unoRNAi	9	11	6287217	1.36394	0.463471
bam>unoRNAi	9	12	6648181	1.44194	0.463471
bam>unoRNAi	9	13	1143993	0.247989	0.463471
bam>unoRNAi	9	14	2067153	0.447981	0.463471
bam>unoRNAi	9	15	4710092	1.02196	0.463471
bam>unoRNAi	9	16	7004594	1.51894	0.463471
bam>unoRNAi	9	17	4558930	0.988958	0.463471
bam>unoRNAi	9	18	6060879	1.31494	0.463471
bam>unoRNAi	9	19	4360361	0.94596	0.463471
bam>unoRNAi	9	20	3238720	0.70297	0.463471
bam>unoRNAi	9	21	1991433	0.431982	0.463471
bam>unoRNAi	9	22	7137851	1.54793	0.463471
bam>unoRNAi	9	23	6662229	1.44494	0.463471
bam>unoRNAi	9	24	4184845	0.907961	0.463471
bam>unoRNAi	9	25	4634589	1.00496	0.463471
bam>unoRNAi	9	26	3497994	0.758968	0.463471
bam>unoRNAi	9	27	3543964	0.768967	0.463471
bam>unoRNAi	9	28	4861520	1.05496	0.463471
bam>unoRNAi	9	29	5403368	1.17195	0.463471
bam>unoRNAi	9	30	3878633	0.840964	0.463471
bam>unoRNAi	9	31	3427043	0.742968	0.463471
bam>unoRNAi	9	32	4100926	0.889962	0.463471
bam>unoRNAi	9	33	7231658	1.56893	0.463471
bam>unoRNAi	9	34	4296258	0.93196	0.463471
bam>unoRNAi	9	35	5383052	1.16795	0.463471
bam>unoRNAi	9	36	385073	0.0839964	0.463471
bam>unoRNAi	9	37	6312426	1.36894	0.463471
bam>unoRNAi	9	38	8603453	1.86592	0.463471
bam>unoRNAi	9	39	2951567	0.639973	0.463471
bam>unoRNAi	9	40	1574434	0.341985	0.463471
bam>unoRNAi	9	41	3927689	0.851964	0.463471
bam>unoRNAi	9	42	3310641	0.717969	0.463471
bam>unoRNAi	9	43	6174680	1.33894	0.463471
bam>unoRNAi	9	44	1593987	0.345985	0.463471
bam>unoRNAi	9	45	2036274	0.441981	0.463471
bam>unoRNAi	9	46	3809641	0.825965	0.463471
bam>unoRNAi	9	47	4545840	0.985958	0.463471
bam>unoRNAi	10	1	7140177	1.60695	0.420012
bam>unoRNAi	10	2	7845590	1.76495	0.420012
bam>unoRNAi	10	3	3603235	0.810975	0.420012
bam>unoRNAi	10	4	2025323	0.455986	0.420012
bam>unoRNAi	10	5	3677467	0.826975	0.420012
bam>unoRNAi	10	6	5105366	1.14896	0.420012
bam>unoRNAi	10	7	3364353	0.756977	0.420012
bam>unoRNAi	10	8	3554221	0.799975	0.420012
bam>unoRNAi	10	9	3106745	0.698978	0.420012
bam>unoRNAi	10	10	4867164	1.09497	0.420012
bam>unoRNAi	10	11	2803270	0.630981	0.420012
bam>unoRNAi	10	12	542133	0.121996	0.420012
bam>unoRNAi	10	13	6246176	1.40496	0.420012
bam>unoRNAi	10	14	3765594	0.846974	0.420012
bam>unoRNAi	10	15	3791822	0.852974	0.420012
bam>unoRNAi	10	16	3798578	0.854974	0.420012
bam>unoRNAi	10	17	5762287	1.29596	0.420012
bam>unoRNAi	10	18	3763237	0.846974	0.420012
bam>unoRNAi	10	19	5205488	1.17096	0.420012
bam>unoRNAi	10	20	1984626	0.446986	0.420012
bam>unoRNAi	10	21	6373738	1.43396	0.420012
bam>unoRNAi	10	22	5689535	1.27996	0.420012
bam>unoRNAi	10	23	4659090	1.04797	0.420012
bam>unoRNAi	10	24	4040683	0.908972	0.420012
bam>unoRNAi	10	25	5034170	1.13297	0.420012
bam>unoRNAi	10	26	4230874	0.951971	0.420012
bam>unoRNAi	10	27	7016544	1.57895	0.420012
bam>unoRNAi	10	28	3731688	0.839974	0.420012
bam>unoRNAi	10	29	3707408	0.833974	0.420012
bam>unoRNAi	10	30	2156275	0.484985	0.420012
bam>unoRNAi	10	31	6285127	1.41396	0.420012
bam>unoRNAi	10	32	6685907	1.50395	0.420012
bam>unoRNAi	10	33	3700329	0.832974	0.420012
bam>unoRNAi	10	34	3032971	0.681979	0.420012
bam>unoRNAi	10	35	2758287	0.620981	0.420012
bam>unoRNAi	10	36	7413411	1.66795	0.420012
bam>unoRNAi	10	37	4388307	0.98697	0.420012
bam>unoRNAi	10	38	2206431	0.495985	0.420012
bam>unoRNAi	10	39	8089299	1.81994	0.420012
bam>unoRNAi	10	40	4852609	1.09197	0.420012
bam>unoRNAi	10	41	433644	0.097997	0.420012
bam>unoRNAi	10	42	6306384	1.41896	0.420012
bam>unoRNAi	10	43	2860578	0.64398	0.420012
bam>unoRNAi	10	44	2922796	0.65798	0.420012
bam>unoRNAi	10	45	6059139	1.36296	0.420012
bam>unoRNAi	10	46	6069445	1.36596	0.420012
bam>unoRNAi	10	47	3993150	0.897972	0.420012
bam>unoRNAi	10	48	4535824	1.02097	0.420012
bam>unoRNAi	10	49	4054105	0.911972	0.420012
bam>unoRNAi	10	50	6716432	1.51095	0.420012
bam>unoRNAi	10	51	5483331	1.23396	0.420012
bam>unoRNAi	10	52	3452203	0.776976	0.420012
bam>unoRNAi	10	53	7806550	1.75595	0.420012
bam>unoRNAi	10	54	633780	0.142996	0.420012
bam>unoRNAi	10	55	6574730	1.47895	0.420012
bam>unoRNAi	10	56	2249585	0.505984	0.420012
bam>unoRNAi	10	57	3821475	0.859974	0.420012
bam>unoRNAi	10	58	3781367	0.850974	0.420012
bam>unoRNAi	10	59	6636082	1.49295	0.420012
bam>unoRNAi	10	60	2964807	0.666979	0.420012
bam>unoRNAi	10	61	7874650	1.77195	0.420012
bam>unoRNAi	10	62	3204145	0.720978	0.420012
bam>unoRNAi	10	63	3192826	0.717978	0.420012
bam>unoRNAi	10	64	2837334	0.63798	0.420012
bam>unoRNAi	10	65	6424630	1.44596	0.420012
bam>unoRNAi	11	1	3468526	0.964983	0.378109
bam>unoRNAi	11	2	7789425	2.16796	0.378109
bam>unoRNAi	11	3	5129946	1.42797	0.378109
bam>unoRNAi	11	4	3476528	0.967983	0.378109
bam>unoRNAi	11	5	3366092	0.936984	0.378109
bam>unoRNAi	11	6	4876345	1.35698	0.378109
bam>unoRNAi	11	7	5159173	1.43597	0.378109
bam>unoRNAi	11	8	1926718	0.535991	0.378109
bam>unoRNAi	11	9	4140656	1.15298	0.378109
bam>unoRNAi	11	10	4026805	1.12098	0.378109
bam>unoRNAi	11	11	525527	0.145997	0.378109
bam>unoRNAi	11	12	1322034	0.367994	0.378109
bam>unoRNAi	11	13	5097569	1.41898	0.378109
bam>unoRNAi	11	14	3615047	1.00598	0.378109
bam>unoRNAi	11	15	3304252	0.919984	0.378109
bam>unoRNAi	11	16	3545148	0.986983	0.378109
bam>unoRNAi	11	17	2699402	0.750987	0.378109
bam>unoRNAi	11	18	2753278	0.765987	0.378109
bam>unoRNAi	11	19	4111338	1.14398	0.378109
bam>unoRNAi	11	20	2800044	0.778986	0.378109
bam>unoRNAi	11	21	5021079	1.39798	0.378109
bam>unoRNAi	11	22	2609653	0.725987	0.378109
bam>unoRNAi	11	23	3933809	1.09498	0.378109
bam>unoRNAi	11	24	1194409	0.331994	0.378109
bam>unoRNAi	11	25	4307050	1.19898	0.378109
bam>unoRNAi	11	26	978138	0.271995	0.378109
bam>unoRNAi	11	27	3622812	1.00798	0.378109
bam>unoRNAi	11	28	3967637	1.10398	0.378109
bam>unoRNAi	11	29	1502401	0.417993	0.378109
bam>unoRNAi	11	30	5228498	1.45497	0.378109
bam>unoRNAi	11	31	3568047	0.992983	0.378109
bam>unoRNAi	11	32	5245368	1.45997	0.378109
bam>unoRNAi	11	33	3940216	1.09698	0.378109
bam>unoRNAi	11	34	3167617	0.881985	0.378109
bam>unoRNAi	11	35	2578297	0.717987	0.378109
bam>unoRNAi	11	36	3898826	1.08498	0.378109
bam>unoRNAi	11	37	3862254	1.07498	0.378109
bam>unoRNAi	11	38	3881012	1.07998	0.378109
bam>unoRNAi	11	39	5357864	1.49097	0.378109
bam>unoRNAi	11	40	3492321	0.971983	0.378109
bam>unoRNAi	11	41	3394920	0.944983	0.378109
bam>unoRNAi	11	42	5488007	1.52797	0.378109
bam>unoRNAi	11	43	3242678	0.902984	0.378109
bam>unoRNAi	11	44	4627596	1.28798	0.378109
bam>unoRNAi	11	45	4093180	1.13898	0.378109
bam>unoRNAi	11	46	3633057	1.01098	0.378109
bam>unoRNAi	11	47	4385496	1.22098	0.378109
bam>unoRNAi	11	48	3414918	0.950983	0.378109
bam>unoRNAi	11	49	1298790	0.361994	0.378109
bam>unoRNAi	11	50	361366	0.100998	0.378109
bam>unoRNAi	11	51	4395950	1.22398	0.378109
bam>unoRNAi	11	52	3372624	0.938984	0.378109
bam>unoRNAi	11	53	2310485	0.642989	0.378109
bam>unoRNAi	11	54	4303986	1.19798	0.378109
bam>unoRNAi	11	55	3645353	1.01498	0.378109
bam>unoRNAi	11	56	4800435	1.33598	0.378109
bam>unoRNAi	11	57	3526799	0.981983	0.378109
bam>unoRNAi	12	1	8000534	1.372	0.485071
bam>unoRNAi	12	2	1910554	0.328	0.485071
bam>unoRNAi	12	3	7092138	1.216	0.485071
bam>unoRNAi	12	4	6764107	1.16	0.485071
bam>unoRNAi	12	5	6389718	1.096	0.485071
bam>unoRNAi	12	6	6230960	1.068	0.485071
bam>unoRNAi	12	7	3312107	0.568	0.485071
bam>unoRNAi	12	8	3860395	0.662	0.485071
bam>unoRNAi	12	9	11199208	1.92	0.485071
bam>unoRNAi	12	10	7337678	1.258	0.485071
bam>unoRNAi	12	11	6774176	1.162	0.485071
bam>unoRNAi	12	12	1221561	0.209	0.485071
bam>unoRNAi	12	13	1317114	0.226	0.485071
bam>unoRNAi	12	14	8795078	1.508	0.485071
bam>unoRNAi	12	15	10837045	1.858	0.485071
bam>unoRNAi	12	16	10692041	1.833	0.485071
bam>unoRNAi	12	17	10110569	1.734	0.485071
bam>unoRNAi	12	18	6107724	1.047	0.485071
bam>unoRNAi	12	19	5013389	0.86	0.485071
bam>unoRNAi	12	20	4247167	0.728	0.485071
bam>unoRNAi	12	21	5939411	1.018	0.485071
bam>unoRNAi	12	22	2288514	0.392	0.485071
bam>unoRNAi	12	23	1792536	0.307	0.485071
bam>unoRNAi	12	24	5014673	0.86	0.485071
bam>unoRNAi	12	25	3930677	0.674	0.485071
bam>unoRNAi	12	26	7195725	1.234	0.485071
bam>unoRNAi	12	27	6342737	1.088	0.485071
bam>unoRNAi	12	28	4262113	0.731	0.485071
bam>unoRNAi	12	29	5150741	0.883	0.485071
bam>unoRNAi	13	1	4002708	0.929043	0.432557
bam>unoRNAi	13	2	3994448	0.927043	0.432557
bam>unoRNAi	13	3	3434241	0.797037	0.432557
bam>unoRNAi	13	4	3518110	0.816038	0.432557
bam>unoRNAi	13	5	555487	0.129006	0.432557
bam>unoRNAi	13	6	1982216	0.460021	0.432557
bam>unoRNAi	13	7	1940291	0.450021	0.432557
bam>unoRNAi	13	8	5797611	1.34506	0.432557
bam>unoRNAi	13	9	3931847	0.912042	0.432557
bam>unoRNAi	13	10	9397567	2.1801	0.432557
bam>unoRNAi	13	11	7846441	1.82008	0.432557
bam>unoRNAi	13	12	5699586	1.32206	0.432557
bam>unoRNAi	13	13	5258610	1.22006	0.432557
bam>unoRNAi	13	14	5521262	1.28106	0.432557
bam>unoRNAi	13	15	2641039	0.613028	0.432557
bam>unoRNAi	13	16	5739044	1.33106	0.432557
bam>unoRNAi	13	17	5552788	1.28806	0.432557
bam>unoRNAi	13	18	1599320	0.371017	0.432557
bam>unoRNAi	13	19	2967414	0.688032	0.432557
bam>unoRNAi	13	20	4458585	1.03405	0.432557
bam>unoRNAi	13	21	3193585	0.741034	0.432557
bam>unoRNAi	13	22	4907444	1.13805	0.432557
bam>unoRNAi	13	23	5704867	1.32306	0.432557
bam>unoRNAi	13	24	5386941	1.25006	0.432557
bam>unoRNAi	13	25	4488674	1.04105	0.432557
bam>unoRNAi	13	26	2966860	0.688032	0.432557
bam>unoRNAi	13	27	4012056	0.931043	0.432557
bam>unoRNAi	13	28	5165596	1.19806	0.432557
bam>unoRNAi	13	29	4557071	1.05705	0.432557
bam>unoRNAi	13	30	3334678	0.774036	0.432557
bam>unoRNAi	13	31	3102672	0.720033	0.432557
bam>unoRNAi	13	32	1566956	0.363017	0.432557
bam>unoRNAi	13	33	2574076	0.597028	0.432557
bam>unoRNAi	13	34	2053042	0.476022	0.432557
bam>unoRNAi	13	35	4318009	1.00205	0.432557
bam>unoRNAi	13	36	3417588	0.793037	0.432557
bam>unoRNAi	13	37	2741864	0.636029	0.432557
bam>unoRNAi	13	38	3409676	0.791037	0.432557
bam>unoRNAi	13	39	572580	0.133006	0.432557
bam>unoRNAi	13	40	4544727	1.05405	0.432557
bam>unoRNAi	13	41	6476183	1.50207	0.432557
bam>unoRNAi	13	42	3159982	0.733034	0.432557
bam>unoRNAi	13	43	4712704	1.09305	0.432557
bam>unoRNAi	13	44	3768373	0.87404	0.432557
bam>unoRNAi	13	45	4364511	1.01205	0.432557
bam>unoRNAi	13	46	6729542	1.56107	0.432557
bam>unoRNAi	13	47	4739379	1.09905	0.432557
bam>unoRNAi	13	48	7344865	1.70408	0.432557
bam>unoRNAi	13	49	7329067	1.70008	0.432557
bam>unoRNAi	13	50	7741439	1.79608	0.432557
bam>unoRNAi	13	51	5984986	1.38806	0.432557
bam>unoRNAi	13	52	2376492	0.551025	0.432557
bam>unoRNAi	13	53	1747821	0.405019	0.432557
bam>unoRNAi	13	54	5128195	1.19005	0.432557
bam>unoRNAi	13	55	6941544	1.61007	0.432557
bam>unoRNAi	13	56	7703898	1.78708	0.432557
bam>unoRNAi	13	57	3246736	0.753035	0.432557
bam>unoRNAi	13	58	5074071	1.17705	0.432557
bam>unoRNAi	13	59	2294194	0.532025	0.432557
bam>unoRNAi	13	60	4551920	1.05605	0.432557
bam>unoRNAi	13	61	1679908	0.390018	0.432557
bam>unoRNAi	13	62	3607961	0.837039	0.432557
bam>unoRNAi	13	63	5440770	1.26206	0.432557
bam>unoRNAi	13	64	4369474	1.01405	0.432557
bam>unoRNAi	13	65	5828615	1.35206	0.432557
bam>unoRNAi	14	1	4451671	1.133	0.497873
bam>unoRNAi	14	2	4355288	1.108	0.497873
bam>unoRNAi	14	3	5811669	1.479	0.497873
bam>unoRNAi	14	4	5041850	1.283	0.497873
bam>unoRNAi	14	5	2773651	0.706	0.497873
bam>unoRNAi	14	6	5173384	1.317	0.497873
bam>unoRNAi	14	7	2247115	0.572	0.497873
bam>unoRNAi	14	8	6537481	1.664	0.497873
bam>unoRNAi	14	9	1471843	0.375	0.497873
bam>unoRNAi	14	10	5178350	1.318	0.497873
bam>unoRNAi	14	11	4105570	1.045	0.497873
bam>unoRNAi	14	12	4590957	1.168	0.497873
bam>unoRNAi	14	13	1428225	0.364	0.497873
bam>unoRNAi	14	14	2941441	0.749	0.497873
bam>unoRNAi	14	15	5440707	1.385	0.497873
bam>unoRNAi	14	16	1919735	0.489	0.497873
bam>unoRNAi	14	17	2039510	0.519	0.497873
bam>unoRNAi	14	18	1759117	0.448	0.497873
bam>unoRNAi	14	19	8152467	2.075	0.497873
bam>unoRNAi	14	20	4276134	1.088	0.497873
bam>unoRNAi	14	21	7608517	1.936	0.497873
bam>unoRNAi	14	22	2154469	0.548	0.497873
bam>unoRNAi	14	23	7523679	1.915	0.497873
bam>unoRNAi	14	24	2019803	0.514	0.497873
bam>unoRNAi	14	25	7252170	1.846	0.497873
bam>unoRNAi	14	26	6103234	1.553	0.497873
bam>unoRNAi	14	27	1978262	0.504	0.497873
bam>unoRNAi	14	28	7974010	2.03	0.497873
bam>unoRNAi	14	29	2964974	0.755	0.497873
bam>unoRNAi	14	30	3560232	0.906	0.497873
bam>unoRNAi	14	31	4247747	1.081	0.497873
bam>unoRNAi	14	32	2185198	0.556	0.497873
bam>unoRNAi	14	33	3197853	0.814	0.497873
bam>unoRNAi	14	34	1841384	0.469	0.497873
bam>unoRNAi	14	35	3132326	0.797	0.497873
bam>unoRNAi	14	36	3976425	1.012	0.497873
bam>unoRNAi	14	37	3321973	0.845	0.497873
bam>unoRNAi	14	38	5884664	1.498	0.497873
bam>unoRNAi	14	39	5243225	1.334	0.497873
bam>unoRNAi	14	40	4187442	1.066	0.497873
bam>unoRNAi	14	41	3925047	0.999	0.497873
bam>unoRNAi	14	42	3610948	0.919	0.497873
bam>unoRNAi	14	43	357586	0.091	0.497873
bam>unoRNAi	14	44	3048045	0.776	0.497873
bam>unoRNAi	14	45	2528290	0.643	0.497873
bam>unoRNAi	14	46	4594973	1.169	0.497873
bam>unoRNAi	14	47	5981717	1.522	0.497873
bam>unoRNAi	14	48	5443663	1.386	0.497873
bam>unoRNAi	14	49	3876756	0.987	0.497873
bam>unoRNAi	14	50	4718484	1.201	0.497873
bam>unoRNAi	14	51	1356481	0.345	0.497873
bam>unoRNAi	14	52	7334565	1.867	0.497873
bam>unoRNAi	14	53	1312819	0.334	0.497873
bam>unoRNAi	14	54	2171015	0.553	0.497873
bam>unoRNAi	14	55	1741100	0.443	0.497873
bam>unoRNAi	14	56	1969314	0.501	0.497873
bam>unoRNAi	15	1	1378372	0.424991	0.471376
bam>unoRNAi	15	2	2360478	0.727984	0.471376
bam>unoRNAi	15	3	2864051	0.88398	0.471376
bam>unoRNAi	15	4	2981065	0.91998	0.471376
bam>unoRNAi	15	5	1354893	0.417991	0.471376
bam>unoRNAi	15	6	4198225	1.29597	0.471376
bam>unoRNAi	15	7	4979451	1.53697	0.471376
bam>unoRNAi	15	8	3416153	1.05398	0.471376
bam>unoRNAi	15	9	8552563	2.63894	0.471376
bam>unoRNAi	15	10	2802043	0.864981	0.471376
bam>unoRNAi	15	11	882148	0.271994	0.471376
bam>unoRNAi	15	12	1809316	0.557988	0.471376
bam>unoRNAi	15	13	2138173	0.659985	0.471376
bam>unoRNAi	15	14	4618840	1.42497	0.471376
bam>unoRNAi	15	15	4273030	1.31897	0.471376
bam>unoRNAi	15	16	2728833	0.841981	0.471376
bam>unoRNAi	15	17	1959539	0.604987	0.471376
bam>unoRNAi	15	18	2970110	0.91698	0.471376
bam>unoRNAi	15	19	3384897	1.04498	0.471376
bam>unoRNAi	15	20	3852700	1.18897	0.471376
bam>unoRNAi	15	21	5651318	1.74396	0.471376
bam>unoRNAi	15	22	3704953	1.14297	0.471376
bam>unoRNAi	15	23	3688889	1.13797	0.471376
bam>unoRNAi	15	24	2335212	0.720984	0.471376
bam>unoRNAi	15	25	2024887	0.624986	0.471376
bam>unoRNAi	15	26	2506889	0.773983	0.471376
bam>unoRNAi	15	27	5443462	1.67996	0.471376
bam>unoRNAi	15	28	3890963	1.20097	0.471376
bam>unoRNAi	15	29	4620369	1.42597	0.471376
bam>unoRNAi	15	30	2783701	0.858981	0.471376
bam>unoRNAi	15	31	1322963	0.407991	0.471376
bam>unoRNAi	15	32	2106522	0.649986	0.471376
bam>unoRNAi	15	33	2463666	0.759983	0.471376
bam>unoRNAi	15	34	1679130	0.517988	0.471376
bam>unoRNAi	15	35	1626163	0.501989	0.471376
bam>unoRNAi	15	36	1824438	0.562987	0.471376
bam>unoRNAi	15	37	5465466	1.68696	0.471376
bam>unoRNAi	15	38	4466400	1.37797	0.471376
bam>unoRNAi	15	39	2525869	0.778983	0.471376
bam>unoRNAi	15	40	4442146	1.37097	0.471376
bam>unoRNAi	15	41	5169416	1.59496	0.471376
bam>unoRNAi	15	42	1966361	0.606987	0.471376
bam>unoRNAi	15	43	4770711	1.47197	0.471376
bam>unoRNAi	15	44	1750374	0.539988	0.471376
bam>unoRNAi	15	45	4090755	1.26197	0.471376
uno[cc1]/Df(2R)Exel7094	1	1	7962609	1.78397	0.438912
uno[cc1]/Df(2R)Exel7094	1	2	5339440	1.19698	0.438912
uno[cc1]/Df(2R)Exel7094	1	3	1910719	0.427993	0.438912
uno[cc1]/Df(2R)Exel7094	1	4	5916720	1.32598	0.438912
uno[cc1]/Df(2R)Exel7094	1	5	3830033	0.857986	0.438912
uno[cc1]/Df(2R)Exel7094	1	6	6984239	1.56497	0.438912
uno[cc1]/Df(2R)Exel7094	1	7	3775430	0.845986	0.438912
uno[cc1]/Df(2R)Exel7094	1	8	6135121	1.37498	0.438912
uno[cc1]/Df(2R)Exel7094	1	9	3678872	0.823986	0.438912
uno[cc1]/Df(2R)Exel7094	1	10	8524371	1.90997	0.438912
uno[cc1]/Df(2R)Exel7094	1	11	3248443	0.727988	0.438912
uno[cc1]/Df(2R)Exel7094	1	12	3411660	0.764987	0.438912
uno[cc1]/Df(2R)Exel7094	1	13	4864704	1.08998	0.438912
uno[cc1]/Df(2R)Exel7094	1	14	1807408	0.404993	0.438912
uno[cc1]/Df(2R)Exel7094	1	15	8131151	1.82197	0.438912
uno[cc1]/Df(2R)Exel7094	1	16	4746444	1.06398	0.438912
uno[cc1]/Df(2R)Exel7094	1	17	5739570	1.28598	0.438912
uno[cc1]/Df(2R)Exel7094	1	18	4373271	0.979984	0.438912
uno[cc1]/Df(2R)Exel7094	1	19	5539137	1.24098	0.438912
uno[cc1]/Df(2R)Exel7094	1	20	5145736	1.15298	0.438912
uno[cc1]/Df(2R)Exel7094	1	21	5372536	1.20398	0.438912
uno[cc1]/Df(2R)Exel7094	1	22	4968035	1.11298	0.438912
uno[cc1]/Df(2R)Exel7094	1	23	4698340	1.05298	0.438912
uno[cc1]/Df(2R)Exel7094	1	24	5495576	1.23198	0.438912
uno[cc1]/Df(2R)Exel7094	1	25	1913526	0.428993	0.438912
uno[cc1]/Df(2R)Exel7094	1	26	4873461	1.09198	0.438912
uno[cc1]/Df(2R)Exel7094	1	27	2521837	0.564991	0.438912
uno[cc1]/Df(2R)Exel7094	1	28	2337372	0.523991	0.438912
uno[cc1]/Df(2R)Exel7094	1	29	5643276	1.26498	0.438912
uno[cc1]/Df(2R)Exel7094	1	30	6189082	1.38698	0.438912
uno[cc1]/Df(2R)Exel7094	1	31	5185929	1.16198	0.438912
uno[cc1]/Df(2R)Exel7094	1	32	2539054	0.568991	0.438912
uno[cc1]/Df(2R)Exel7094	1	33	2822904	0.63299	0.438912
uno[cc1]/Df(2R)Exel7094	1	34	5958539	1.33498	0.438912
uno[cc1]/Df(2R)Exel7094	1	35	2089365	0.467992	0.438912
uno[cc1]/Df(2R)Exel7094	1	36	5437106	1.21798	0.438912
uno[cc1]/Df(2R)Exel7094	1	37	2908942	0.651989	0.438912
uno[cc1]/Df(2R)Exel7094	1	38	2275053	0.509992	0.438912
uno[cc1]/Df(2R)Exel7094	1	39	353560	0.0789987	0.438912
uno[cc1]/Df(2R)Exel7094	1	40	7435509	1.66597	0.438912
uno[cc1]/Df(2R)Exel7094	1	41	1641221	0.367994	0.438912
uno[cc1]/Df(2R)Exel7094	1	42	3906666	0.874986	0.438912
uno[cc1]/Df(2R)Exel7094	1	43	5345795	1.19798	0.438912
uno[cc1]/Df(2R)Exel7094	1	44	5043836	1.12998	0.438912
uno[cc1]/Df(2R)Exel7094	1	45	5255195	1.17798	0.438912
uno[cc1]/Df(2R)Exel7094	1	46	2903722	0.650989	0.438912
uno[cc1]/Df(2R)Exel7094	1	47	6913832	1.54897	0.438912
uno[cc1]/Df(2R)Exel7094	1	48	6730259	1.50798	0.438912
uno[cc1]/Df(2R)Exel7094	1	49	6055066	1.35698	0.438912
uno[cc1]/Df(2R)Exel7094	1	50	5134347	1.15098	0.438912
uno[cc1]/Df(2R)Exel7094	1	51	5368113	1.20298	0.438912
uno[cc1]/Df(2R)Exel7094	1	52	5841462	1.30898	0.438912
uno[cc1]/Df(2R)Exel7094	1	53	7236156	1.62197	0.438912
uno[cc1]/Df(2R)Exel7094	1	54	5996861	1.34398	0.438912
uno[cc1]/Df(2R)Exel7094	1	55	5498754	1.23198	0.438912
uno[cc1]/Df(2R)Exel7094	1	56	2883358	0.645989	0.438912
uno[cc1]/Df(2R)Exel7094	1	57	2377237	0.532991	0.438912
uno[cc1]/Df(2R)Exel7094	1	58	2421669	0.542991	0.438912
uno[cc1]/Df(2R)Exel7094	1	59	1621152	0.362994	0.438912
uno[cc1]/Df(2R)Exel7094	1	60	1629185	0.364994	0.438912
uno[cc1]/Df(2R)Exel7094	1	61	323555	0.0729988	0.438912
uno[cc1]/Df(2R)Exel7094	2	1	2349862	0.518008	0.373211
uno[cc1]/Df(2R)Exel7094	2	2	3886627	0.856012	0.373211
uno[cc1]/Df(2R)Exel7094	2	3	2749045	0.606009	0.373211
uno[cc1]/Df(2R)Exel7094	2	4	3576330	0.788011	0.373211
uno[cc1]/Df(2R)Exel7094	2	5	3856780	0.850012	0.373211
uno[cc1]/Df(2R)Exel7094	2	6	4000248	0.882013	0.373211
uno[cc1]/Df(2R)Exel7094	2	7	4435278	0.977014	0.373211
uno[cc1]/Df(2R)Exel7094	2	8	5644052	1.24402	0.373211
uno[cc1]/Df(2R)Exel7094	2	9	3495387	0.770011	0.373211
uno[cc1]/Df(2R)Exel7094	2	10	5395717	1.18902	0.373211
uno[cc1]/Df(2R)Exel7094	2	11	5543636	1.22202	0.373211
uno[cc1]/Df(2R)Exel7094	2	12	3586053	0.790011	0.373211
uno[cc1]/Df(2R)Exel7094	2	13	6621445	1.45902	0.373211
uno[cc1]/Df(2R)Exel7094	2	14	6465665	1.42502	0.373211
uno[cc1]/Df(2R)Exel7094	2	15	5074411	1.11802	0.373211
uno[cc1]/Df(2R)Exel7094	2	16	7246667	1.59702	0.373211
uno[cc1]/Df(2R)Exel7094	2	17	3728619	0.822012	0.373211
uno[cc1]/Df(2R)Exel7094	2	18	4593387	1.01201	0.373211
uno[cc1]/Df(2R)Exel7094	2	19	1937317	0.427006	0.373211
uno[cc1]/Df(2R)Exel7094	2	20	2163633	0.477007	0.373211
uno[cc1]/Df(2R)Exel7094	2	21	3763007	0.829012	0.373211
uno[cc1]/Df(2R)Exel7094	2	22	4984870	1.09802	0.373211
uno[cc1]/Df(2R)Exel7094	2	23	3223548	0.71001	0.373211
uno[cc1]/Df(2R)Exel7094	2	24	6847062	1.50902	0.373211
uno[cc1]/Df(2R)Exel7094	2	25	5210102	1.14802	0.373211
uno[cc1]/Df(2R)Exel7094	2	26	5803398	1.27902	0.373211
uno[cc1]/Df(2R)Exel7094	2	27	4309409	0.950014	0.373211
uno[cc1]/Df(2R)Exel7094	2	28	5120098	1.12802	0.373211
uno[cc1]/Df(2R)Exel7094	2	29	7105325	1.56602	0.373211
uno[cc1]/Df(2R)Exel7094	2	30	5527160	1.21802	0.373211
uno[cc1]/Df(2R)Exel7094	2	31	7710746	1.69902	0.373211
uno[cc1]/Df(2R)Exel7094	2	32	5919134	1.30402	0.373211
uno[cc1]/Df(2R)Exel7094	2	33	3629963	0.800012	0.373211
uno[cc1]/Df(2R)Exel7094	2	34	5442587	1.19902	0.373211
uno[cc1]/Df(2R)Exel7094	2	35	5068126	1.11702	0.373211
uno[cc1]/Df(2R)Exel7094	2	36	7719093	1.70102	0.373211
uno[cc1]/Df(2R)Exel7094	2	37	1569183	0.346005	0.373211
uno[cc1]/Df(2R)Exel7094	2	38	3438878	0.758011	0.373211
uno[cc1]/Df(2R)Exel7094	2	39	1591579	0.351005	0.373211
uno[cc1]/Df(2R)Exel7094	2	40	1504582	0.332005	0.373211
uno[cc1]/Df(2R)Exel7094	2	41	5077743	1.11902	0.373211
uno[cc1]/Df(2R)Exel7094	2	42	4787021	1.05502	0.373211
uno[cc1]/Df(2R)Exel7094	2	43	1576963	0.348005	0.373211
uno[cc1]/Df(2R)Exel7094	2	44	3412881	0.752011	0.373211
uno[cc1]/Df(2R)Exel7094	2	45	6804366	1.49902	0.373211
uno[cc1]/Df(2R)Exel7094	2	46	5415184	1.19302	0.373211
uno[cc1]/Df(2R)Exel7094	2	47	5184368	1.14202	0.373211
uno[cc1]/Df(2R)Exel7094	2	48	1385802	0.305004	0.373211
uno[cc1]/Df(2R)Exel7094	2	49	1594060	0.351005	0.373211
uno[cc1]/Df(2R)Exel7094	2	50	5193167	1.14402	0.373211
uno[cc1]/Df(2R)Exel7094	2	51	5478048	1.20702	0.373211
uno[cc1]/Df(2R)Exel7094	2	52	5336308	1.17602	0.373211
uno[cc1]/Df(2R)Exel7094	2	53	1545404	0.341005	0.373211
uno[cc1]/Df(2R)Exel7094	2	54	1940220	0.428006	0.373211
uno[cc1]/Df(2R)Exel7094	2	55	5602083	1.23402	0.373211
uno[cc1]/Df(2R)Exel7094	2	56	3279042	0.72301	0.373211
uno[cc1]/Df(2R)Exel7094	2	57	6562551	1.44602	0.373211
uno[cc1]/Df(2R)Exel7094	2	58	3543849	0.781011	0.373211
uno[cc1]/Df(2R)Exel7094	2	59	6807792	1.50002	0.373211
uno[cc1]/Df(2R)Exel7094	2	60	3212296	0.70801	0.373211
uno[cc1]/Df(2R)Exel7094	2	61	5476542	1.20702	0.373211
uno[cc1]/Df(2R)Exel7094	2	62	5037077	1.11002	0.373211
uno[cc1]/Df(2R)Exel7094	2	63	7079347	1.56002	0.373211
uno[cc1]/Df(2R)Exel7094	2	64	4970696	1.09502	0.373211
uno[cc1]/Df(2R)Exel7094	2	65	3599468	0.793011	0.373211
uno[cc1]/Df(2R)Exel7094	2	66	6653247	1.46602	0.373211
uno[cc1]/Df(2R)Exel7094	2	67	4672851	1.03001	0.373211
uno[cc1]/Df(2R)Exel7094	2	68	4698702	1.03502	0.373211
uno[cc1]/Df(2R)Exel7094	2	69	5353067	1.18002	0.373211
uno[cc1]/Df(2R)Exel7094	3	1	748771	0.188013	0.467662
uno[cc1]/Df(2R)Exel7094	3	2	1812539	0.454032	0.467662
uno[cc1]/Df(2R)Exel7094	3	3	1827570	0.458032	0.467662
uno[cc1]/Df(2R)Exel7094	3	4	1173855	0.294021	0.467662
uno[cc1]/Df(2R)Exel7094	3	5	2072768	0.520037	0.467662
uno[cc1]/Df(2R)Exel7094	3	6	4288658	1.07508	0.467662
uno[cc1]/Df(2R)Exel7094	3	7	2806656	0.70405	0.467662
uno[cc1]/Df(2R)Exel7094	3	8	3328896	0.835059	0.467662
uno[cc1]/Df(2R)Exel7094	3	9	4096515	1.02707	0.467662
uno[cc1]/Df(2R)Exel7094	3	10	3993222	1.00107	0.467662
uno[cc1]/Df(2R)Exel7094	3	11	6145472	1.54111	0.467662
uno[cc1]/Df(2R)Exel7094	3	12	3443879	0.863061	0.467662
uno[cc1]/Df(2R)Exel7094	3	13	1211399	0.304021	0.467662
uno[cc1]/Df(2R)Exel7094	3	14	3351826	0.840059	0.467662
uno[cc1]/Df(2R)Exel7094	3	15	5674631	1.4231	0.467662
uno[cc1]/Df(2R)Exel7094	3	16	2218655	0.556039	0.467662
uno[cc1]/Df(2R)Exel7094	3	17	3102054	0.778055	0.467662
uno[cc1]/Df(2R)Exel7094	3	18	2872389	0.720051	0.467662
uno[cc1]/Df(2R)Exel7094	3	19	5485600	1.3751	0.467662
uno[cc1]/Df(2R)Exel7094	3	20	4855828	1.21709	0.467662
uno[cc1]/Df(2R)Exel7094	3	21	4398439	1.10308	0.467662
uno[cc1]/Df(2R)Exel7094	3	22	3372085	0.84506	0.467662
uno[cc1]/Df(2R)Exel7094	3	23	4189382	1.05007	0.467662
uno[cc1]/Df(2R)Exel7094	3	24	6326741	1.58611	0.467662
uno[cc1]/Df(2R)Exel7094	3	25	1824023	0.457032	0.467662
uno[cc1]/Df(2R)Exel7094	3	26	8139469	2.04114	0.467662
uno[cc1]/Df(2R)Exel7094	3	27	2256927	0.56604	0.467662
uno[cc1]/Df(2R)Exel7094	3	28	7250575	1.81813	0.467662
uno[cc1]/Df(2R)Exel7094	3	29	1808170	0.453032	0.467662
uno[cc1]/Df(2R)Exel7094	3	30	6007842	1.50611	0.467662
uno[cc1]/Df(2R)Exel7094	3	31	4692111	1.17608	0.467662
uno[cc1]/Df(2R)Exel7094	3	32	6593512	1.65312	0.467662
uno[cc1]/Df(2R)Exel7094	3	33	1655132	0.415029	0.467662
uno[cc1]/Df(2R)Exel7094	3	34	7083947	1.77613	0.467662
uno[cc1]/Df(2R)Exel7094	3	35	5064756	1.27009	0.467662
uno[cc1]/Df(2R)Exel7094	3	36	2512733	0.630044	0.467662
uno[cc1]/Df(2R)Exel7094	3	37	5096669	1.27809	0.467662
uno[cc1]/Df(2R)Exel7094	3	38	3620755	0.908064	0.467662
uno[cc1]/Df(2R)Exel7094	3	39	1546216	0.388027	0.467662
uno[cc1]/Df(2R)Exel7094	3	40	1884329	0.472033	0.467662
uno[cc1]/Df(2R)Exel7094	3	41	5913393	1.4831	0.467662
uno[cc1]/Df(2R)Exel7094	3	42	4644104	1.16408	0.467662
uno[cc1]/Df(2R)Exel7094	3	43	6133768	1.53811	0.467662
uno[cc1]/Df(2R)Exel7094	3	44	7028663	1.76212	0.467662
uno[cc1]/Df(2R)Exel7094	3	45	4664856	1.17008	0.467662
uno[cc1]/Df(2R)Exel7094	3	46	4755836	1.19208	0.467662
uno[cc1]/Df(2R)Exel7094	3	47	3158196	0.792056	0.467662
uno[cc1]/Df(2R)Exel7094	3	48	3870178	0.970068	0.467662
uno[cc1]/Df(2R)Exel7094	3	49	2825023	0.70805	0.467662
uno[cc1]/Df(2R)Exel7094	3	50	5269035	1.32109	0.467662
uno[cc1]/Df(2R)Exel7094	3	51	4929377	1.23609	0.467662
uno[cc1]/Df(2R)Exel7094	3	52	1856092	0.465033	0.467662
uno[cc1]/Df(2R)Exel7094	3	53	2620666	0.657046	0.467662
uno[cc1]/Df(2R)Exel7094	3	54	1653405	0.415029	0.467662
uno[cc1]/Df(2R)Exel7094	3	55	1927972	0.483034	0.467662
uno[cc1]/Df(2R)Exel7094	3	56	6778762	1.70012	0.467662
uno[cc1]/Df(2R)Exel7094	3	57	5253605	1.31709	0.467662
uno[cc1]/Df(2R)Exel7094	3	58	1657919	0.416029	0.467662
uno[cc1]/Df(2R)Exel7094	3	59	4867406	1.22009	0.467662
uno[cc1]/Df(2R)Exel7094	3	60	5652221	1.4171	0.467662
uno[cc1]/Df(2R)Exel7094	3	61	5829044	1.4611	0.467662
uno[cc1]/Df(2R)Exel7094	3	62	3626172	0.909064	0.467662
uno[cc1]/Df(2R)Exel7094	3	63	6768189	1.69712	0.467662
uno[cc1]/Df(2R)Exel7094	3	64	2559854	0.642045	0.467662
uno[cc1]/Df(2R)Exel7094	3	65	3595477	0.901063	0.467662
uno[cc1]/Df(2R)Exel7094	3	66	5895157	1.4781	0.467662
uno[cc1]/Df(2R)Exel7094	3	67	1934306	0.485034	0.467662
uno[cc1]/Df(2R)Exel7094	3	68	4217815	1.05707	0.467662
uno[cc1]/Df(2R)Exel7094	3	69	7244631	1.81613	0.467662
uno[cc1]/Df(2R)Exel7094	3	70	2295277	0.57504	0.467662
uno[cc1]/Df(2R)Exel7094	3	71	2135637	0.535038	0.467662
uno[cc1]/Df(2R)Exel7094	3	72	4348574	1.09008	0.467662
uno[cc1]/Df(2R)Exel7094	3	73	6818257	1.70912	0.467662
uno[cc1]/Df(2R)Exel7094	3	74	8845508	2.21816	0.467662
uno[cc1]/Df(2R)Exel7094	3	75	4638920	1.16308	0.467662
uno[cc1]/Df(2R)Exel7094	3	76	3585500	0.899063	0.467662
uno[cc1]/Df(2R)Exel7094	3	77	1656980	0.415029	0.467662
uno[cc1]/Df(2R)Exel7094	3	78	524443	0.131009	0.467662
uno[cc1]/Df(2R)Exel7094	3	79	7465618	1.87213	0.467662
uno[cc1]/Df(2R)Exel7094	3	80	4090282	1.02607	0.467662
uno[cc1]/Df(2R)Exel7094	3	81	4491773	1.12608	0.467662
uno[cc1]/Df(2R)Exel7094	3	82	1341222	0.336024	0.467662
uno[cc1]/Df(2R)Exel7094	3	83	6242097	1.56511	0.467662
uno[cc1]/Df(2R)Exel7094	3	84	4737875	1.18808	0.467662
uno[cc1]/Df(2R)Exel7094	3	85	5542301	1.3901	0.467662
uno[cc1]/Df(2R)Exel7094	3	86	2099653	0.526037	0.467662
uno[cc1]/Df(2R)Exel7094	3	87	4147067	1.04007	0.467662
uno[cc1]/Df(2R)Exel7094	3	88	3273432	0.821058	0.467662
uno[cc1]/Df(2R)Exel7094	3	89	4964406	1.24509	0.467662
uno[cc1]/Df(2R)Exel7094	3	90	1593370	0.399028	0.467662
uno[cc1]/Df(2R)Exel7094	3	91	2371092	0.594042	0.467662
uno[cc1]/Df(2R)Exel7094	3	92	3423305	0.85806	0.467662
uno[cc1]/Df(2R)Exel7094	3	93	6171321	1.54711	0.467662
uno[cc1]/Df(2R)Exel7094	3	94	4769052	1.19608	0.467662
uno[cc1]/Df(2R)Exel7094	3	95	5017123	1.25809	0.467662
uno[cc1]/Df(2R)Exel7094	3	96	1968286	0.493035	0.467662
uno[cc1]/Df(2R)Exel7094	3	97	5449540	1.3661	0.467662
uno[cc1]/Df(2R)Exel7094	3	98	2763387	0.693049	0.467662
uno[cc1]/Df(2R)Exel7094	3	99	3653106	0.916065	0.467662
uno[cc1]/Df(2R)Exel7094	3	100	5593036	1.4021	0.467662
uno[cc1]/Df(2R)Exel7094	3	101	2258386	0.56604	0.467662
uno[cc1]/Df(2R)Exel7094	3	102	1149281	0.28802	0.467662
uno[cc1]/Df(2R)Exel7094	3	103	5402410	1.3541	0.467662
uno[cc1]/Df(2R)Exel7094	3	104	3686772	0.924065	0.467662
uno[cc1]/Df(2R)Exel7094	3	105	4971201	1.24609	0.467662
uno[cc1]/Df(2R)Exel7094	3	106	3800200	0.953067	0.467662
uno[cc1]/Df(2R)Exel7094	3	107	5220939	1.30909	0.467662
uno[cc1]/Df(2R)Exel7094	3	108	3312916	0.831059	0.467662
uno[cc1]/Df(2R)Exel7094	3	109	972596	0.244017	0.467662
uno[cc1]/Df(2R)Exel7094	3	110	3374128	0.84606	0.467662
uno[cc1]/Df(2R)Exel7094	3	111	1488529	0.373026	0.467662
uno[cc1]/Df(2R)Exel7094	3	112	5566996	1.3961	0.467662
uno[cc1]/Df(2R)Exel7094	3	113	8366747	2.09815	0.467662
uno[cc1]/Df(2R)Exel7094	3	114	6083877	1.52511	0.467662
uno[cc1]/Df(2R)Exel7094	3	115	1691005	0.42403	0.467662
uno[cc1]/Df(2R)Exel7094	3	116	3480152	0.873061	0.467662
uno[cc1]/Df(2R)Exel7094	3	117	5141918	1.28909	0.467662
uno[cc1]/Df(2R)Exel7094	3	118	4583120	1.14908	0.467662
uno[cc1]/Df(2R)Exel7094	3	119	3014823	0.756053	0.467662
uno[cc1]/Df(2R)Exel7094	3	120	1624506	0.407029	0.467662
uno[cc1]/Df(2R)Exel7094	3	121	4752018	1.19108	0.467662
uno[cc1]/Df(2R)Exel7094	3	122	5387296	1.3511	0.467662
uno[cc1]/Df(2R)Exel7094	3	123	3689355	0.925065	0.467662
uno[cc1]/Df(2R)Exel7094	3	124	1601369	0.401028	0.467662
uno[cc1]/Df(2R)Exel7094	3	125	1672261	0.41903	0.467662
uno[cc1]/Df(2R)Exel7094	3	126	5110726	1.28109	0.467662
uno[cc1]/Df(2R)Exel7094	3	127	8335140	2.09015	0.467662
uno[cc1]/Df(2R)Exel7094	3	128	4662625	1.16908	0.467662
uno[cc1]/Df(2R)Exel7094	3	129	3212195	0.805057	0.467662
uno[cc1]/Df(2R)Exel7094	3	130	3737941	0.937066	0.467662
uno[cc1]/Df(2R)Exel7094	3	131	1471816	0.369026	0.467662
uno[cc1]/Df(2R)Exel7094	3	132	1782872	0.447031	0.467662
uno[cc1]/Df(2R)Exel7094	3	133	2938277	0.737052	0.467662
uno[cc1]/Df(2R)Exel7094	3	134	6170295	1.54711	0.467662
uno[cc1]/Df(2R)Exel7094	3	135	1622073	0.407029	0.467662
uno[cc1]/Df(2R)Exel7094	3	136	4813609	1.20709	0.467662
uno[cc1]/Df(2R)Exel7094	3	137	6532799	1.63812	0.467662
uno[cc1]/Df(2R)Exel7094	3	138	2971040	0.745052	0.467662
uno[cc1]/Df(2R)Exel7094	3	139	3307563	0.829058	0.467662
uno[cc1]/Df(2R)Exel7094	3	140	5591309	1.4021	0.467662
uno[cc1]/Df(2R)Exel7094	3	141	4143609	1.03907	0.467662
uno[cc1]/Df(2R)Exel7094	3	142	4686481	1.17508	0.467662
uno[cc1]/Df(2R)Exel7094	4	1	4475282	1.02196	0.487886
uno[cc1]/Df(2R)Exel7094	4	2	3819345	0.872969	0.487886
uno[cc1]/Df(2R)Exel7094	4	3	6374113	1.45595	0.487886
uno[cc1]/Df(2R)Exel7094	4	4	6329517	1.44595	0.487886
uno[cc1]/Df(2R)Exel7094	4	5	3443937	0.786972	0.487886
uno[cc1]/Df(2R)Exel7094	4	6	2377625	0.542981	0.487886
uno[cc1]/Df(2R)Exel7094	4	7	6454058	1.47395	0.487886
uno[cc1]/Df(2R)Exel7094	4	8	8780730	2.00593	0.487886
uno[cc1]/Df(2R)Exel7094	4	9	3398480	0.775972	0.487886
uno[cc1]/Df(2R)Exel7094	4	10	3056753	0.697975	0.487886
uno[cc1]/Df(2R)Exel7094	4	11	6307122	1.44095	0.487886
uno[cc1]/Df(2R)Exel7094	4	12	5320819	1.21596	0.487886
uno[cc1]/Df(2R)Exel7094	4	13	4708748	1.07596	0.487886
uno[cc1]/Df(2R)Exel7094	4	14	3173552	0.724974	0.487886
uno[cc1]/Df(2R)Exel7094	4	15	2340188	0.534981	0.487886
uno[cc1]/Df(2R)Exel7094	4	16	1846861	0.421985	0.487886
uno[cc1]/Df(2R)Exel7094	4	17	5739548	1.31095	0.487886
uno[cc1]/Df(2R)Exel7094	4	18	6404946	1.46295	0.487886
uno[cc1]/Df(2R)Exel7094	4	19	6035496	1.37895	0.487886
uno[cc1]/Df(2R)Exel7094	4	20	1810531	0.413985	0.487886
uno[cc1]/Df(2R)Exel7094	4	21	1855119	0.423985	0.487886
uno[cc1]/Df(2R)Exel7094	4	22	4679682	1.06896	0.487886
uno[cc1]/Df(2R)Exel7094	4	23	4008972	0.915967	0.487886
uno[cc1]/Df(2R)Exel7094	4	24	4566371	1.04296	0.487886
uno[cc1]/Df(2R)Exel7094	4	25	5273807	1.20496	0.487886
uno[cc1]/Df(2R)Exel7094	4	26	6200506	1.41695	0.487886
uno[cc1]/Df(2R)Exel7094	4	27	8057987	1.84093	0.487886
uno[cc1]/Df(2R)Exel7094	4	28	6271462	1.43295	0.487886
uno[cc1]/Df(2R)Exel7094	4	29	5619169	1.28395	0.487886
uno[cc1]/Df(2R)Exel7094	4	30	3106243	0.709975	0.487886
uno[cc1]/Df(2R)Exel7094	4	31	6488550	1.48195	0.487886
uno[cc1]/Df(2R)Exel7094	4	32	1891721	0.431985	0.487886
uno[cc1]/Df(2R)Exel7094	4	33	5489862	1.25396	0.487886
uno[cc1]/Df(2R)Exel7094	4	34	2208387	0.504982	0.487886
uno[cc1]/Df(2R)Exel7094	4	35	1968908	0.449984	0.487886
uno[cc1]/Df(2R)Exel7094	4	36	3553533	0.811971	0.487886
uno[cc1]/Df(2R)Exel7094	4	37	4994419	1.14096	0.487886
uno[cc1]/Df(2R)Exel7094	4	38	2911203	0.664976	0.487886
uno[cc1]/Df(2R)Exel7094	4	39	5231047	1.19496	0.487886
uno[cc1]/Df(2R)Exel7094	4	40	4321944	0.986965	0.487886
uno[cc1]/Df(2R)Exel7094	4	41	5127545	1.17096	0.487886
uno[cc1]/Df(2R)Exel7094	4	42	11479918	2.62291	0.487886
uno[cc1]/Df(2R)Exel7094	4	43	1849670	0.422985	0.487886
uno[cc1]/Df(2R)Exel7094	4	44	2232362	0.509982	0.487886
uno[cc1]/Df(2R)Exel7094	4	45	3811503	0.870969	0.487886
uno[cc1]/Df(2R)Exel7094	4	46	5326084	1.21696	0.487886
uno[cc1]/Df(2R)Exel7094	4	47	2156920	0.492982	0.487886
uno[cc1]/Df(2R)Exel7094	4	48	2445912	0.55898	0.487886
uno[cc1]/Df(2R)Exel7094	4	49	1920533	0.438984	0.487886
uno[cc1]/Df(2R)Exel7094	4	50	8276870	1.89093	0.487886
uno[cc1]/Df(2R)Exel7094	4	51	2994291	0.683976	0.487886
uno[cc1]/Df(2R)Exel7094	4	52	8009167	1.82993	0.487886
uno[cc1]/Df(2R)Exel7094	4	53	4229840	0.965966	0.487886
uno[cc1]/Df(2R)Exel7094	4	54	1755594	0.400986	0.487886
uno[cc1]/Df(2R)Exel7094	4	55	6361004	1.45295	0.487886
uno[cc1]/Df(2R)Exel7094	4	56	3813185	0.870969	0.487886
uno[cc1]/Df(2R)Exel7094	4	57	6109291	1.39595	0.487886
uno[cc1]/Df(2R)Exel7094	4	58	8340443	1.90493	0.487886
uno[cc1]/Df(2R)Exel7094	4	59	2981245	0.680976	0.487886
uno[cc1]/Df(2R)Exel7094	4	60	4853224	1.10896	0.487886
uno[cc1]/Df(2R)Exel7094	4	61	2868468	0.654977	0.487886
uno[cc1]/Df(2R)Exel7094	4	62	4117361	0.940966	0.487886
uno[cc1]/Df(2R)Exel7094	4	63	1929157	0.440984	0.487886
uno[cc1]/Df(2R)Exel7094	4	64	4700637	1.07396	0.487886
uno[cc1]/Df(2R)Exel7094	4	65	671761	0.152995	0.487886
uno[cc1]/Df(2R)Exel7094	4	66	3492968	0.797972	0.487886
uno[cc1]/Df(2R)Exel7094	4	67	6550103	1.49595	0.487886
uno[cc1]/Df(2R)Exel7094	4	68	6791354	1.55094	0.487886
uno[cc1]/Df(2R)Exel7094	4	69	4304155	0.982965	0.487886
uno[cc1]/Df(2R)Exel7094	4	70	4789485	1.09396	0.487886
uno[cc1]/Df(2R)Exel7094	4	71	5778781	1.31995	0.487886
uno[cc1]/Df(2R)Exel7094	4	72	8502928	1.94293	0.487886
uno[cc1]/Df(2R)Exel7094	4	73	6347984	1.44995	0.487886
uno[cc1]/Df(2R)Exel7094	4	74	5876612	1.34295	0.487886
uno[cc1]/Df(2R)Exel7094	4	75	2489648	0.56898	0.487886
uno[cc1]/Df(2R)Exel7094	4	76	2342553	0.534981	0.487886
uno[cc1]/Df(2R)Exel7094	4	77	1139549	0.259991	0.487886
uno[cc1]/Df(2R)Exel7094	4	78	3237032	0.739974	0.487886
uno[cc1]/Df(2R)Exel7094	4	79	1667154	0.380986	0.487886
uno[cc1]/Df(2R)Exel7094	4	80	5817159	1.32895	0.487886
uno[cc1]/Df(2R)Exel7094	4	81	2832035	0.646977	0.487886
uno[cc1]/Df(2R)Exel7094	4	82	2416463	0.55198	0.487886
uno[cc1]/Df(2R)Exel7094	4	83	517066	0.117996	0.487886
uno[cc1]/Df(2R)Exel7094	4	84	3541141	0.808971	0.487886
uno[cc1]/Df(2R)Exel7094	5	1	1091584	0.216997	0.597736
uno[cc1]/Df(2R)Exel7094	5	2	2587468	0.514993	0.597736
uno[cc1]/Df(2R)Exel7094	5	3	4181912	0.831988	0.597736
uno[cc1]/Df(2R)Exel7094	5	4	8526640	1.69698	0.597736
uno[cc1]/Df(2R)Exel7094	5	5	4879715	0.970986	0.597736
uno[cc1]/Df(2R)Exel7094	5	6	4128831	0.821988	0.597736
uno[cc1]/Df(2R)Exel7094	5	7	2896289	0.575992	0.597736
uno[cc1]/Df(2R)Exel7094	5	8	3082361	0.612991	0.597736
uno[cc1]/Df(2R)Exel7094	5	9	2429975	0.483993	0.597736
uno[cc1]/Df(2R)Exel7094	5	10	9506696	1.89197	0.597736
uno[cc1]/Df(2R)Exel7094	5	11	3273614	0.650991	0.597736
uno[cc1]/Df(2R)Exel7094	5	12	11957208	2.37897	0.597736
uno[cc1]/Df(2R)Exel7094	5	13	4249461	0.845988	0.597736
uno[cc1]/Df(2R)Exel7094	5	14	4400509	0.875987	0.597736
uno[cc1]/Df(2R)Exel7094	5	15	7204874	1.43398	0.597736
uno[cc1]/Df(2R)Exel7094	5	16	9281507	1.84697	0.597736
uno[cc1]/Df(2R)Exel7094	5	17	4402495	0.875987	0.597736
uno[cc1]/Df(2R)Exel7094	5	18	3887134	0.772989	0.597736
uno[cc1]/Df(2R)Exel7094	5	19	4709806	0.936987	0.597736
uno[cc1]/Df(2R)Exel7094	5	20	4138980	0.823988	0.597736
uno[cc1]/Df(2R)Exel7094	5	21	7560108	1.50398	0.597736
uno[cc1]/Df(2R)Exel7094	5	22	1838164	0.365995	0.597736
uno[cc1]/Df(2R)Exel7094	5	23	13322003	2.65096	0.597736
uno[cc1]/Df(2R)Exel7094	5	24	2873337	0.571992	0.597736
uno[cc1]/Df(2R)Exel7094	5	25	7429552	1.47798	0.597736
uno[cc1]/Df(2R)Exel7094	5	26	2180276	0.433994	0.597736
uno[cc1]/Df(2R)Exel7094	5	27	4756625	0.945986	0.597736
uno[cc1]/Df(2R)Exel7094	5	28	5807042	1.15498	0.597736
uno[cc1]/Df(2R)Exel7094	5	29	3709896	0.737989	0.597736
uno[cc1]/Df(2R)Exel7094	5	30	2119330	0.421994	0.597736
uno[cc1]/Df(2R)Exel7094	5	31	1879014	0.373995	0.597736
uno[cc1]/Df(2R)Exel7094	5	32	4225610	0.840988	0.597736
uno[cc1]/Df(2R)Exel7094	5	33	4905198	0.975986	0.597736
uno[cc1]/Df(2R)Exel7094	5	34	4719125	0.938987	0.597736
uno[cc1]/Df(2R)Exel7094	5	35	2786215	0.553992	0.597736
uno[cc1]/Df(2R)Exel7094	5	36	7372440	1.46698	0.597736
uno[cc1]/Df(2R)Exel7094	5	37	9302661	1.85097	0.597736
uno[cc1]/Df(2R)Exel7094	5	38	2837458	0.564992	0.597736
uno[cc1]/Df(2R)Exel7094	5	39	3997604	0.794989	0.597736
uno[cc1]/Df(2R)Exel7094	5	40	7460811	1.48498	0.597736
uno[cc1]/Df(2R)Exel7094	5	41	2203114	0.437994	0.597736
uno[cc1]/Df(2R)Exel7094	5	42	4661068	0.926987	0.597736
uno[cc1]/Df(2R)Exel7094	5	43	2007236	0.398994	0.597736
uno[cc1]/Df(2R)Exel7094	5	44	2370777	0.471993	0.597736
uno[cc1]/Df(2R)Exel7094	5	45	3957389	0.786989	0.597736
uno[cc1]/Df(2R)Exel7094	5	46	8218432	1.63498	0.597736
uno[cc1]/Df(2R)Exel7094	5	47	4424225	0.879987	0.597736
uno[cc1]/Df(2R)Exel7094	5	48	10258979	2.04097	0.597736
uno[cc1]/Df(2R)Exel7094	5	49	2805329	0.557992	0.597736
uno[cc1]/Df(2R)Exel7094	5	50	2607962	0.518993	0.597736
uno[cc1]/Df(2R)Exel7094	5	51	8333974	1.65798	0.597736
uno[cc1]/Df(2R)Exel7094	5	52	4256012	0.846988	0.597736
uno[cc1]/Df(2R)Exel7094	5	53	9675336	1.92497	0.597736
uno[cc1]/Df(2R)Exel7094	5	54	6083206	1.20998	0.597736
uno[cc1]/Df(2R)Exel7094	5	55	1788913	0.355995	0.597736
uno[cc1]/Df(2R)Exel7094	5	56	2841301	0.564992	0.597736
uno[cc1]/Df(2R)Exel7094	5	57	8557055	1.70298	0.597736
uno[cc1]/Df(2R)Exel7094	5	58	6672791	1.32798	0.597736
uno[cc1]/Df(2R)Exel7094	5	59	1648539	0.327995	0.597736
uno[cc1]/Df(2R)Exel7094	5	60	9688035	1.92797	0.597736
uno[cc1]/Df(2R)Exel7094	5	61	8151754	1.62198	0.597736
uno[cc1]/Df(2R)Exel7094	5	62	7004899	1.39398	0.597736
uno[cc1]/Df(2R)Exel7094	5	63	440860	0.0879987	0.597736
uno[cc1]/Df(2R)Exel7094	5	64	2556451	0.508993	0.597736
uno[cc1]/Df(2R)Exel7094	5	65	5965302	1.18698	0.597736
uno[cc1]/Df(2R)Exel7094	5	66	2063329	0.410994	0.597736
uno[cc1]/Df(2R)Exel7094	5	67	13172307	2.62096	0.597736
uno[cc1]/Df(2R)Exel7094	5	68	2427095	0.482993	0.597736
uno[cc1]/Df(2R)Exel7094	5	69	3151873	0.626991	0.597736
uno[cc1]/Df(2R)Exel7094	5	70	1910280	0.379995	0.597736
uno[cc1]/Df(2R)Exel7094	6	1	5277347	1.33392	0.41955
uno[cc1]/Df(2R)Exel7094	6	2	1345825	0.339979	0.41955
uno[cc1]/Df(2R)Exel7094	6	3	3198174	0.80795	0.41955
uno[cc1]/Df(2R)Exel7094	6	4	3570585	0.901944	0.41955
uno[cc1]/Df(2R)Exel7094	6	5	6649984	1.68089	0.41955
uno[cc1]/Df(2R)Exel7094	6	6	6296608	1.5909	0.41955
uno[cc1]/Df(2R)Exel7094	6	7	3639190	0.919943	0.41955
uno[cc1]/Df(2R)Exel7094	6	8	6215433	1.5709	0.41955
uno[cc1]/Df(2R)Exel7094	6	9	354799	0.0899944	0.41955
uno[cc1]/Df(2R)Exel7094	6	10	5755769	1.45491	0.41955
uno[cc1]/Df(2R)Exel7094	6	11	4599222	1.16193	0.41955
uno[cc1]/Df(2R)Exel7094	6	12	1274512	0.32198	0.41955
uno[cc1]/Df(2R)Exel7094	6	13	4310347	1.08893	0.41955
uno[cc1]/Df(2R)Exel7094	6	14	1890675	0.47797	0.41955
uno[cc1]/Df(2R)Exel7094	6	15	4941242	1.24892	0.41955
uno[cc1]/Df(2R)Exel7094	6	16	3109231	0.785951	0.41955
uno[cc1]/Df(2R)Exel7094	6	17	4026173	1.01694	0.41955
uno[cc1]/Df(2R)Exel7094	6	18	4642066	1.17293	0.41955
uno[cc1]/Df(2R)Exel7094	6	19	3804173	0.96094	0.41955
uno[cc1]/Df(2R)Exel7094	6	20	4339579	1.09693	0.41955
[truncated: 3,190 more rows]

## Sheet: Fig. 2E XY Fish
genotype	cyst number	number of nuclei with:				fraction of abnormal nuclei	ratio null/(red and green)
		X (red FISH signal)	Y (green FISH signal)	XY (read and green FISH signal)	null (no FISH signals)
uno[cc1]/Df(2R)Exel7094	1	4	3	24	36	0.895522	1.5
uno[cc1]/Df(2R)Exel7094	2	13	13	19	15	0.566667	1.26667
uno[cc1]/Df(2R)Exel7094	3	12	12	13	17	0.555556	0.764706
uno[cc1]/Df(2R)Exel7094	4	16	14	16	19	0.538462	0.842105
uno[cc1]/Df(2R)Exel7094	5	12	12	13	12	0.510204	1.08333
uno[cc1]/Df(2R)Exel7094	6	16	16	15	16	0.492063	0.9375
uno[cc1]/Df(2R)Exel7094	7	16	13	12	15	0.482143	0.8
uno[cc1]/Df(2R)Exel7094	8	15	17	10	18	0.466667	0.555556
uno[cc1]/Df(2R)Exel7094	9	21	15	12	11	0.389831	1.09091
uno[cc1]/Df(2R)Exel7094	10	19	18	8	10	0.327273	0.8
uno[cc1]/Df(2R)Exel7094	11	22	20	9	8	0.288136	1.125
uno[cc1]/Df(2R)Exel7094	12	11	10	3	5	0.275862	0.6
uno[cc1]/Df(2R)Exel7094	13	18	20	6	6	0.24	1
uno[cc1]/Df(2R)Exel7094	average					0.463722	0.951214
uno[cc1]/Df(2R)Exel7094	std					0.171909	0.265005
g_uno-EGFP in uno[cc1]/Df(2R)Exel7094	1	28	20	0	3	0.0588235	#DIV/0!
g_uno-EGFP in uno[cc1]/Df(2R)Exel7094	2	29	28	1	2	0.05	2
g_uno-EGFP in uno[cc1]/Df(2R)Exel7094	3	27	26	0	1	0.0185185	#DIV/0!
g_uno-EGFP in uno[cc1]/Df(2R)Exel7094	4	50	58	1	1	0.0181818	1
g_uno-EGFP in uno[cc1]/Df(2R)Exel7094	5	59	57	1	0	0.00854701	0
g_uno-EGFP in uno[cc1]/Df(2R)Exel7094	6	26	26	0	0	0	#DIV/0!
g_uno-EGFP in uno[cc1]/Df(2R)Exel7094	7	30	30	0	0	0	#DIV/0!
g_uno-EGFP in uno[cc1]/Df(2R)Exel7094	8	34	31	0	0	0	#DIV/0!
g_uno-EGFP in uno[cc1]/Df(2R)Exel7094	9	24	22	0	0	0	#DIV/0!
g_uno-EGFP in uno[cc1]/Df(2R)Exel7094	10	30	27	0	0	0	#DIV/0!
g_uno-EGFP in uno[cc1]/Df(2R)Exel7094	11	31	32	0	0	0	#DIV/0!
g_uno-EGFP in uno[cc1]/Df(2R)Exel7094	12	30	30	0	0	0	#DIV/0!
g_uno-EGFP in uno[cc1]/Df(2R)Exel7094	13	21	16	0	0	0	#DIV/0!
g_uno-EGFP in uno[cc1]/Df(2R)Exel7094	average					0.0118516	#DIV/0!
g_uno-EGFP in uno[cc1]/Df(2R)Exel7094	std					0.0201676	#DIV/0!
w[1118]	1	22	27	0	1	0.02	#DIV/0!
w[1118]	2	27	22	1	0	0.02	0
w[1118]	3	25	26	0	1	0.0192308	#DIV/0!
w[1118]	4	15	14	0	0	0	#DIV/0!
w[1118]	5	16	15	0	0	0	#DIV/0!
w[1118]	6	11	13	0	0	0	#DIV/0!
w[1118]	7	30	29	0	0	0	#DIV/0!
w[1118]	8	28	23	0	0	0	#DIV/0!
w[1118]	9	19	24	0	0	0	#DIV/0!
w[1118]	10	29	26	0	0	0	#DIV/0!
w[1118]	11	23	21	0	0	0	#DIV/0!
w[1118]	average					0.00538462	#DIV/0!
w[1118]	std					0.00922436	#DIV/0!

## Sheet: Fig. 2G chr. segregation
centromere segregation pattern	prediction in case of random segregation of eight identical univalents		observed: uno[cc1]/Df		observed: bam>unoRNAi		observed: control
	numerical co-efficients according to pascal's triangle	%	number of daughter cell pairs	%	number of daughter cell pairs	%	number of daughter cell pairs	%
4:4	70	27.3438	10	27.027	6	25	8	100
5:3	112	43.75	16	43.2432	9	37.5	0	0
6:2	56	21.875	8	21.6216	8	33.3333	0	0
7:1	16	6.25	1	2.7027	1	4.16667	0	0
8:0	2	0.78125	2	5.40541	0	0	0	0
sum	256	100	37	100	24	100	8	100

## Sheet: Fig. 4C autosomal UNO-EGFP dots
EGFP dots on autosomes	uno-EGFP in tef[-]		uno-EGFP in +
	cells #	cells %	cells #	cells %
0 dots	22	91.6667	9	33.3333
1 dot	2	8.33333	8	29.6296
2 dots	0	0	6	22.2222
3 dots	0	0	3	11.1111
4 dots	0	0	1	3.7037

## Sheet: Fig. 5C EGFP quantification
genotype	cell	time [s]	time [m]	EGFP	top 10 avg	EGFP normalized
bam>uno-EGFP in uno[cc1/cc1]	1	0	0	3629220	4085985	88.8212
bam>uno-EGFP in uno[cc1/cc1]	1	49.641	0.82735	3652840	4085985	89.3993
bam>uno-EGFP in uno[cc1/cc1]	1	99.234	1.6539	3681750	4085985	90.1068
bam>uno-EGFP in uno[cc1/cc1]	1	148.809	2.48015	3585840	4085985	87.7595
bam>uno-EGFP in uno[cc1/cc1]	1	198.404	3.30673	3588580	4085985	87.8266
bam>uno-EGFP in uno[cc1/cc1]	1	248.016	4.1336	3513630	4085985	85.9922
bam>uno-EGFP in uno[cc1/cc1]	1	297.649	4.96082	3553540	4085985	86.969
bam>uno-EGFP in uno[cc1/cc1]	1	347.314	5.78857	3583000	4085985	87.69
bam>uno-EGFP in uno[cc1/cc1]	1	396.981	6.61635	3582340	4085985	87.6738
bam>uno-EGFP in uno[cc1/cc1]	1	446.566	7.44277	3579180	4085985	87.5965
bam>uno-EGFP in uno[cc1/cc1]	1	496.204	8.27007	3680510	4085985	90.0764
bam>uno-EGFP in uno[cc1/cc1]	1	545.829	9.09715	3498730	4085985	85.6276
bam>uno-EGFP in uno[cc1/cc1]	1	595.524	9.9254	3523780	4085985	86.2406
bam>uno-EGFP in uno[cc1/cc1]	1	645.189	10.7531	3366990	4085985	82.4034
bam>uno-EGFP in uno[cc1/cc1]	1	694.847	11.5808	3476480	4085985	85.083
bam>uno-EGFP in uno[cc1/cc1]	1	744.456	12.4076	3576700	4085985	87.5358
bam>uno-EGFP in uno[cc1/cc1]	1	794.156	13.2359	3514130	4085985	86.0045
bam>uno-EGFP in uno[cc1/cc1]	1	843.769	14.0628	3268380	4085985	79.99
bam>uno-EGFP in uno[cc1/cc1]	1	893.41	14.8902	3169430	4085985	77.5683
bam>uno-EGFP in uno[cc1/cc1]	1	943.034	15.7172	3846260	4085985	94.133
bam>uno-EGFP in uno[cc1/cc1]	1	992.629	16.5438	3657560	4085985	89.5148
bam>uno-EGFP in uno[cc1/cc1]	1	1042.29	17.3714	3909740	4085985	95.6866
bam>uno-EGFP in uno[cc1/cc1]	1	1091.88	18.198	3889380	4085985	95.1883
bam>uno-EGFP in uno[cc1/cc1]	1	1141.52	19.0254	4033570	4085985	98.7172
bam>uno-EGFP in uno[cc1/cc1]	1	1191.16	19.8527	4046690	4085985	99.0383
bam>uno-EGFP in uno[cc1/cc1]	1	1240.79	20.6798	4092420	4085985	100.157
bam>uno-EGFP in uno[cc1/cc1]	1	1290.4	21.5066	4021210	4085985	98.4147
bam>uno-EGFP in uno[cc1/cc1]	1	1340.04	22.334	3978750	4085985	97.3755
bam>uno-EGFP in uno[cc1/cc1]	1	1389.7	23.1616	4071390	4085985	99.6428
bam>uno-EGFP in uno[cc1/cc1]	1	1439.38	23.9897	4037320	4085985	98.809
bam>uno-EGFP in uno[cc1/cc1]	1	1488.94	24.8157	3877070	4085985	94.887
bam>uno-EGFP in uno[cc1/cc1]	1	1538.53	25.6421	3957890	4085985	96.865
bam>uno-EGFP in uno[cc1/cc1]	1	1588.19	26.4699	4065560	4085985	99.5001
bam>uno-EGFP in uno[cc1/cc1]	1	1637.81	27.2968	4028320	4085985	98.5887
bam>uno-EGFP in uno[cc1/cc1]	1	1687.43	28.1239	3998880	4085985	97.8682
bam>uno-EGFP in uno[cc1/cc1]	1	1737.01	28.9502	4140230	4085985	101.328
bam>uno-EGFP in uno[cc1/cc1]	1	1786.6	29.7767	4018000	4085985	98.3361
bam>uno-EGFP in uno[cc1/cc1]	1	1836.23	30.6038	4123970	4085985	100.93
bam>uno-EGFP in uno[cc1/cc1]	1	1885.88	31.4313	4135760	4085985	101.218
bam>uno-EGFP in uno[cc1/cc1]	1	1935.56	32.2593	4099450	4085985	100.33
bam>uno-EGFP in uno[cc1/cc1]	1	1985.15	33.0859	4047060	4085985	99.0474
bam>uno-EGFP in uno[cc1/cc1]	1	2034.78	33.913	3763880	4085985	92.1168
bam>uno-EGFP in uno[cc1/cc1]	1	2084.43	34.7405	3172240	4085985	77.6371
bam>uno-EGFP in uno[cc1/cc1]	1	2134.05	35.5674	2588170	4085985	63.3426
bam>uno-EGFP in uno[cc1/cc1]	1	2183.66	36.3943	1614453	4085985	39.512
bam>uno-EGFP in uno[cc1/cc1]	1	2233.34	37.2224	918357	4085985	22.4758
bam>uno-EGFP in uno[cc1/cc1]	1	2282.96	38.0493	510748	4085985	12.5
bam>uno-EGFP in uno[cc1/cc1]	1	2332.57	38.8761	243206	4085985	5.9522
bam>uno-EGFP in uno[cc1/cc1]	1	2382.21	39.7036	100648	4085985	2.46325
bam>uno-EGFP in uno[cc1/cc1]	1	2431.88	40.5313	38432	4085985	0.940581
bam>uno-EGFP in uno[cc1/cc1]	2	0	0	4637920	4535711	102.253
bam>uno-EGFP in uno[cc1/cc1]	2	49.008	0.8168	4482930	4535711	98.8363
bam>uno-EGFP in uno[cc1/cc1]	2	97.902	1.6317	4673700	4535711	103.042
bam>uno-EGFP in uno[cc1/cc1]	2	146.751	2.44585	4582300	4535711	101.027
bam>uno-EGFP in uno[cc1/cc1]	2	195.561	3.25935	4549930	4535711	100.313
bam>uno-EGFP in uno[cc1/cc1]	2	244.342	4.07237	4374960	4535711	96.4559
bam>uno-EGFP in uno[cc1/cc1]	2	293.141	4.88568	4306800	4535711	94.9531
bam>uno-EGFP in uno[cc1/cc1]	2	342.046	5.70077	4175590	4535711	92.0603
bam>uno-EGFP in uno[cc1/cc1]	2	390.86	6.51433	4146080	4535711	91.4097
bam>uno-EGFP in uno[cc1/cc1]	2	439.705	7.32842	4226300	4535711	93.1783
bam>uno-EGFP in uno[cc1/cc1]	2	488.534	8.14223	4212070	4535711	92.8646
bam>uno-EGFP in uno[cc1/cc1]	2	537.344	8.95573	4230110	4535711	93.2623
bam>uno-EGFP in uno[cc1/cc1]	2	586.26	9.771	3965760	4535711	87.4341
bam>uno-EGFP in uno[cc1/cc1]	2	635.1	10.585	3970870	4535711	87.5468
bam>uno-EGFP in uno[cc1/cc1]	2	683.958	11.3993	4051790	4535711	89.3309
bam>uno-EGFP in uno[cc1/cc1]	2	732.818	12.2136	4250120	4535711	93.7035
bam>uno-EGFP in uno[cc1/cc1]	2	781.68	13.028	4184650	4535711	92.2601
bam>uno-EGFP in uno[cc1/cc1]	2	830.494	13.8416	4294470	4535711	94.6813
bam>uno-EGFP in uno[cc1/cc1]	2	879.336	14.6556	4370840	4535711	96.365
bam>uno-EGFP in uno[cc1/cc1]	2	928.209	15.4701	4507650	4535711	99.3813
bam>uno-EGFP in uno[cc1/cc1]	2	977.011	16.2835	4408070	4535711	97.1859
bam>uno-EGFP in uno[cc1/cc1]	2	1026.22	17.1037	4571470	4535711	100.788
bam>uno-EGFP in uno[cc1/cc1]	2	1075.06	17.9177	4497710	4535711	99.1622
bam>uno-EGFP in uno[cc1/cc1]	2	1123.88	18.7314	4335780	4535711	95.5921
bam>uno-EGFP in uno[cc1/cc1]	2	1172.76	19.546	4211830	4535711	92.8593
bam>uno-EGFP in uno[cc1/cc1]	2	1221.59	20.3599	4254170	4535711	93.7928
bam>uno-EGFP in uno[cc1/cc1]	2	1270.44	21.174	4241780	4535711	93.5196
bam>uno-EGFP in uno[cc1/cc1]	2	1319.28	21.9881	4212710	4535711	92.8787
bam>uno-EGFP in uno[cc1/cc1]	2	1368.16	22.8027	4445430	4535711	98.0096
bam>uno-EGFP in uno[cc1/cc1]	2	1417.06	23.6176	4316920	4535711	95.1763
bam>uno-EGFP in uno[cc1/cc1]	2	1465.9	24.4316	4123540	4535711	90.9128
bam>uno-EGFP in uno[cc1/cc1]	2	1514.94	25.249	3531350	4535711	77.8566
bam>uno-EGFP in uno[cc1/cc1]	2	1563.96	26.0661	1903710	4535711	41.9716
bam>uno-EGFP in uno[cc1/cc1]	2	1613.21	26.8869	239928	4535711	5.28976
bam>uno-EGFP in uno[cc1/cc1]	3	0	0	4200220	4525549	92.8113
bam>uno-EGFP in uno[cc1/cc1]	3	48.8621	0.814368	4378920	4525549	96.76
bam>uno-EGFP in uno[cc1/cc1]	3	97.676	1.62793	4316410	4525549	95.3787
bam>uno-EGFP in uno[cc1/cc1]	3	146.518	2.44197	4196450	4525549	92.728
bam>uno-EGFP in uno[cc1/cc1]	3	195.391	3.25652	4247240	4525549	93.8503
bam>uno-EGFP in uno[cc1/cc1]	3	244.193	4.06988	4389770	4525549	96.9997
bam>uno-EGFP in uno[cc1/cc1]	3	293.405	4.89008	4469510	4525549	98.7617
bam>uno-EGFP in uno[cc1/cc1]	3	342.245	5.70408	4500690	4525549	99.4507
bam>uno-EGFP in uno[cc1/cc1]	3	391.064	6.51773	4345010	4525549	96.0107
bam>uno-EGFP in uno[cc1/cc1]	3	439.94	7.33233	4028260	4525549	89.0115
bam>uno-EGFP in uno[cc1/cc1]	3	488.776	8.14627	4162370	4525549	91.9749
bam>uno-EGFP in uno[cc1/cc1]	3	537.621	8.96035	4316770	4525549	95.3867
bam>uno-EGFP in uno[cc1/cc1]	3	586.466	9.77443	4760950	4525549	105.202
bam>uno-EGFP in uno[cc1/cc1]	3	635.342	10.589	4670350	4525549	103.2
bam>uno-EGFP in uno[cc1/cc1]	3	684.238	11.404	4305820	4525549	95.1447
bam>uno-EGFP in uno[cc1/cc1]	3	733.08	12.218	4482300	4525549	99.0443
bam>uno-EGFP in uno[cc1/cc1]	3	782.124	13.0354	4476980	4525549	98.9268
bam>uno-EGFP in uno[cc1/cc1]	3	831.147	13.8524	4403100	4525549	97.2943
bam>uno-EGFP in uno[cc1/cc1]	3	880.395	14.6733	4589890	4525549	101.422
bam>uno-EGFP in uno[cc1/cc1]	3	929.512	15.4919	4505770	4525549	99.5629
bam>uno-EGFP in uno[cc1/cc1]	3	978.598	16.31	4395950	4525549	97.1363
bam>uno-EGFP in uno[cc1/cc1]	3	1027.45	17.1241	4267070	4525549	94.2884
bam>uno-EGFP in uno[cc1/cc1]	3	1076.28	17.938	4127440	4525549	91.2031
bam>uno-EGFP in uno[cc1/cc1]	3	1125.12	18.752	4185060	4525549	92.4763
bam>uno-EGFP in uno[cc1/cc1]	3	1173.95	19.5658	4147510	4525549	91.6466
bam>uno-EGFP in uno[cc1/cc1]	3	1222.77	20.3796	4039770	4525549	89.2659
bam>uno-EGFP in uno[cc1/cc1]	3	1271.65	21.1941	3989750	4525549	88.1606
bam>uno-EGFP in uno[cc1/cc1]	3	1320.51	22.0085	4069100	4525549	89.914
bam>uno-EGFP in uno[cc1/cc1]	3	1369.4	22.8234	3790350	4525549	83.7545
bam>uno-EGFP in uno[cc1/cc1]	3	1418.2	23.6367	3928610	4525549	86.8096
bam>uno-EGFP in uno[cc1/cc1]	3	1467.14	24.4524	3694140	4525549	81.6285
bam>uno-EGFP in uno[cc1/cc1]	3	1517.02	25.2836	3484000	4525549	76.9851
bam>uno-EGFP in uno[cc1/cc1]	3	1566.9	26.1149	2778750	4525549	61.4014
bam>uno-EGFP in uno[cc1/cc1]	3	1616.81	26.9468	1297050	4525549	28.6606
bam>uno-EGFP in uno[cc1/cc1]	3	1666.71	27.7786	386403	4525549	8.53826
bam>uno-EGFP in uno[cc1/cc1]	3	1716.38	28.6063	45679	4525549	1.00936
bam>thrRNAi in uno[+/+]	1	0	0	2457560	2637395	93.1813
bam>thrRNAi in uno[+/+]	1	45.024	0.7504	2304740	2637395	87.387
bam>thrRNAi in uno[+/+]	1	90.022	1.50037	2462990	2637395	93.3872
bam>thrRNAi in uno[+/+]	1	135.024	2.2504	2314710	2637395	87.765
bam>thrRNAi in uno[+/+]	1	180.019	3.00032	2501970	2637395	94.8652
bam>thrRNAi in uno[+/+]	1	225.025	3.75042	2365180	2637395	89.6786
bam>thrRNAi in uno[+/+]	1	270.021	4.50035	2378160	2637395	90.1708
bam>thrRNAi in uno[+/+]	1	315.021	5.25035	2432150	2637395	92.2179
bam>thrRNAi in uno[+/+]	1	360.022	6.00037	2430640	2637395	92.1606
bam>thrRNAi in uno[+/+]	1	405.02	6.75033	2396350	2637395	90.8605
bam>thrRNAi in uno[+/+]	1	450.022	7.50037	2366970	2637395	89.7465
bam>thrRNAi in uno[+/+]	1	495.022	8.25037	2516550	2637395	95.418
bam>thrRNAi in uno[+/+]	1	540.024	9.0004	2460630	2637395	93.2977
bam>thrRNAi in uno[+/+]	1	585.019	9.75032	2497860	2637395	94.7094
bam>thrRNAi in uno[+/+]	1	630.019	10.5003	2588520	2637395	98.1468
bam>thrRNAi in uno[+/+]	1	675.019	11.2503	2276760	2637395	86.3261
bam>thrRNAi in uno[+/+]	1	720.022	12.0004	2489430	2637395	94.3897
bam>thrRNAi in uno[+/+]	1	765.022	12.7504	2353480	2637395	89.235
bam>thrRNAi in uno[+/+]	1	810.024	13.5004	2467610	2637395	93.5624
bam>thrRNAi in uno[+/+]	1	855.024	14.2504	2428330	2637395	92.073
bam>thrRNAi in uno[+/+]	1	900.022	15.0004	2446970	2637395	92.7798
bam>thrRNAi in uno[+/+]	1	945.021	15.7503	2468290	2637395	93.5882
bam>thrRNAi in uno[+/+]	1	990.02	16.5003	2445870	2637395	92.7381
bam>thrRNAi in uno[+/+]	1	1035.02	17.2504	2435990	2637395	92.3635
bam>thrRNAi in uno[+/+]	1	1080.02	18.0003	2484790	2637395	94.2138
bam>thrRNAi in uno[+/+]	1	1125.02	18.7503	2495190	2637395	94.6081
bam>thrRNAi in uno[+/+]	1	1170.02	19.5004	2536470	2637395	96.1733
bam>thrRNAi in uno[+/+]	1	1215.02	20.2504	2504140	2637395	94.9475
bam>thrRNAi in uno[+/+]	1	1260.02	21.0003	2639750	2637395	100.089
bam>thrRNAi in uno[+/+]	1	1305.02	21.7504	2614790	2637395	99.1429
bam>thrRNAi in uno[+/+]	1	1350.02	22.5004	2673130	2637395	101.355
bam>thrRNAi in uno[+/+]	1	1395.02	23.2503	2743960	2637395	104.041
bam>thrRNAi in uno[+/+]	1	1440.02	24.0003	2689990	2637395	101.994
bam>thrRNAi in uno[+/+]	1	1485.02	24.7503	2596960	2637395	98.4669
bam>thrRNAi in uno[+/+]	1	1530.02	25.5003	2609490	2637395	98.9419
bam>thrRNAi in uno[+/+]	1	1575.02	26.2504	2561980	2637395	97.1405
bam>thrRNAi in uno[+/+]	1	1620.02	27.0004	2563250	2637395	97.1887
bam>thrRNAi in uno[+/+]	1	1665.02	27.7504	2622970	2637395	99.4531
bam>thrRNAi in uno[+/+]	1	1710.02	28.5003	2593820	2637395	98.3478
bam>thrRNAi in uno[+/+]	1	1755.02	29.2504	2521770	2637395	95.6159
bam>thrRNAi in uno[+/+]	1	1800.02	30.0003	2568800	2637395	97.3991
bam>thrRNAi in uno[+/+]	1	1845.02	30.7504	2585440	2637395	98.0301
bam>thrRNAi in uno[+/+]	1	1890.02	31.5004	2542930	2637395	96.4182
bam>thrRNAi in uno[+/+]	1	1935.02	32.2503	2545040	2637395	96.4982
bam>thrRNAi in uno[+/+]	1	1980.02	33.0004	2563550	2637395	97.2001
bam>thrRNAi in uno[+/+]	1	2025.02	33.7503	2531280	2637395	95.9765
bam>thrRNAi in uno[+/+]	1	2070.02	34.5003	2507860	2637395	95.0885
bam>thrRNAi in uno[+/+]	1	2115.02	35.2503	2589090	2637395	98.1685
bam>thrRNAi in uno[+/+]	1	2160.02	36.0004	2466450	2637395	93.5184
bam>thrRNAi in uno[+/+]	1	2205.02	36.7504	2515160	2637395	95.3653
bam>thrRNAi in uno[+/+]	1	2250.02	37.5004	2556440	2637395	96.9305
bam>thrRNAi in uno[+/+]	1	2295.02	38.2504	2427000	2637395	92.0226
bam>thrRNAi in uno[+/+]	1	2340.02	39.0003	2406400	2637395	91.2415
bam>thrRNAi in uno[+/+]	1	2385.02	39.7504	2378220	2637395	90.1731
bam>thrRNAi in uno[+/+]	1	2430.02	40.5003	2404530	2637395	91.1706
bam>thrRNAi in uno[+/+]	1	2475.02	41.2503	2338090	2637395	88.6515
bam>thrRNAi in uno[+/+]	1	2520.02	42.0004	2355930	2637395	89.3279
bam>thrRNAi in uno[+/+]	1	2565.02	42.7504	2359300	2637395	89.4557
bam>thrRNAi in uno[+/+]	1	2610.02	43.5004	2315330	2637395	87.7885
bam>thrRNAi in uno[+/+]	1	2655.02	44.2504	2359800	2637395	89.4747
bam>thrRNAi in uno[+/+]	1	2700.02	45.0004	2401400	2637395	91.052
bam>thrRNAi in uno[+/+]	1	2745.02	45.7503	2356150	2637395	89.3363
bam>thrRNAi in uno[+/+]	1	2790.02	46.5004	2346990	2637395	88.9889
bam>thrRNAi in uno[+/+]	1	2835.02	47.2504	2354420	2637395	89.2707
bam>thrRNAi in uno[+/+]	1	2880.02	48.0003	2292750	2637395	86.9324
bam>thrRNAi in uno[+/+]	1	2925.02	48.7504	2306670	2637395	87.4602
bam>thrRNAi in uno[+/+]	1	2970.02	49.5003	2315840	2637395	87.8079
bam>thrRNAi in uno[+/+]	1	3015.02	50.2503	2297830	2637395	87.125
bam>thrRNAi in uno[+/+]	1	3060.02	51.0004	2344430	2637395	88.8919
bam>thrRNAi in uno[+/+]	1	3105.02	51.7504	2338400	2637395	88.6632
bam>thrRNAi in uno[+/+]	1	3150.02	52.5003	2332450	2637395	88.4376
bam>thrRNAi in uno[+/+]	1	3195.02	53.2504	2288490	2637395	86.7708
bam>thrRNAi in uno[+/+]	1	3240.02	54.0003	2290690	2637395	86.8543
bam>thrRNAi in uno[+/+]	1	3285.02	54.7504	2255160	2637395	85.5071
bam>thrRNAi in uno[+/+]	1	3330.02	55.5004	2266870	2637395	85.9511
bam>thrRNAi in uno[+/+]	1	3375.02	56.2504	2376050	2637395	90.0908
bam>thrRNAi in uno[+/+]	1	3420.02	57.0004	2456020	2637395	93.1229
bam>thrRNAi in uno[+/+]	1	3465.02	57.7504	2438730	2637395	92.4674
bam>thrRNAi in uno[+/+]	1	3510.02	58.5004	2383840	2637395	90.3862
bam>thrRNAi in uno[+/+]	1	3555.02	59.2503	2397670	2637395	90.9105
bam>thrRNAi in uno[+/+]	1	3600.02	60.0003	2336140	2637395	88.5776
bam>thrRNAi in uno[+/+]	1	3645.02	60.7504	2341420	2637395	88.7778
bam>thrRNAi in uno[+/+]	1	3690.02	61.5003	2364560	2637395	89.6551
bam>thrRNAi in uno[+/+]	1	3735.03	62.2505	2292800	2637395	86.9343
bam>thrRNAi in uno[+/+]	1	3780.02	63.0003	2210320	2637395	83.8069
bam>thrRNAi in uno[+/+]	1	3825.02	63.7504	2288460	2637395	86.7697
bam>thrRNAi in uno[+/+]	1	3870.02	64.5003	2292680	2637395	86.9297
bam>thrRNAi in uno[+/+]	1	3915.02	65.2504	2235260	2637395	84.7526
bam>thrRNAi in uno[+/+]	1	3960.02	66.0003	2264860	2637395	85.8749
bam>thrRNAi in uno[+/+]	1	4005.02	66.7503	2323750	2637395	88.1078
bam>thrRNAi in uno[+/+]	1	4050.02	67.5003	2288700	2637395	86.7788
bam>thrRNAi in uno[+/+]	1	4095.02	68.2504	2231040	2637395	84.5926
bam>thrRNAi in uno[+/+]	1	4140.02	69.0003	2265670	2637395	85.9056
bam>thrRNAi in uno[+/+]	1	4185.02	69.7503	2300680	2637395	87.233
bam>thrRNAi in uno[+/+]	1	4230.02	70.5004	2344200	2637395	88.8832
bam>thrRNAi in uno[+/+]	1	4275.02	71.2504	2264520	2637395	85.862
bam>thrRNAi in uno[+/+]	1	4320.02	72.0004	2288880	2637395	86.7856
bam>thrRNAi in uno[+/+]	1	4365.02	72.7504	2297080	2637395	87.0965
bam>thrRNAi in uno[+/+]	1	4410.02	73.5004	2297830	2637395	87.125
bam>thrRNAi in uno[+/+]	1	4455.02	74.2504	2206950	2637395	83.6792
bam>thrRNAi in uno[+/+]	1	4500.02	75.0004	2207680	2637395	83.7068
bam>thrRNAi in uno[+/+]	1	4545.02	75.7503	2203010	2637395	83.5298
bam>thrRNAi in uno[+/+]	1	4590.02	76.5003	2238090	2637395	84.8599
bam>thrRNAi in uno[+/+]	1	4635.02	77.2504	2206780	2637395	83.6727
bam>thrRNAi in uno[+/+]	1	4680.02	78.0004	2179490	2637395	82.638
bam>thrRNAi in uno[+/+]	1	4725.02	78.7503	2145440	2637395	81.3469
bam>thrRNAi in uno[+/+]	1	4770.02	79.5004	2210750	2637395	83.8232
bam>thrRNAi in uno[+/+]	1	4815.02	80.2504	2219520	2637395	84.1558
bam>thrRNAi in uno[+/+]	1	4860.02	81.0004	2169570	2637395	82.2619
bam>thrRNAi in uno[+/+]	1	4905.02	81.7503	2168420	2637395	82.2182
bam>thrRNAi in uno[+/+]	1	4950.02	82.5003	2135800	2637395	80.9814
bam>thrRNAi in uno[+/+]	1	4995.02	83.2503	2100510	2637395	79.6434
bam>thrRNAi in uno[+/+]	1	5040.02	84.0004	2064490	2637395	78.2776
bam>thrRNAi in uno[+/+]	1	5085.02	84.7504	2097180	2637395	79.5171
bam>thrRNAi in uno[+/+]	1	5130.02	85.5003	2090320	2637395	79.257
bam>thrRNAi in uno[+/+]	1	5175.02	86.2503	2092360	2637395	79.3343
bam>thrRNAi in uno[+/+]	1	5220.02	87.0004	2035820	2637395	77.1906
bam>thrRNAi in uno[+/+]	1	5265.02	87.7504	1898200	2637395	71.9725
bam>thrRNAi in uno[+/+]	1	5310.02	88.5003	1943590	2637395	73.6935
bam>thrRNAi in uno[+/+]	1	5355.02	89.2503	1978960	2637395	75.0346
bam>thrRNAi in uno[+/+]	1	5400.02	90.0004	1991180	2637395	75.498
bam>thrRNAi in uno[+/+]	1	5445.02	90.7503	2023620	2637395	76.728
bam>thrRNAi in uno[+/+]	1	5490.02	91.5004	1875320	2637395	71.105
bam>thrRNAi in uno[+/+]	1	5535.02	92.2503	1903880	2637395	72.1879
bam>thrRNAi in uno[+/+]	1	5580.02	93.0003	1856430	2637395	70.3888
bam>thrRNAi in uno[+/+]	1	5625.02	93.7504	1923640	2637395	72.9371
bam>thrRNAi in uno[+/+]	1	5670.02	94.5004	1961630	2637395	74.3776
bam>thrRNAi in uno[+/+]	1	5715.02	95.2504	1898460	2637395	71.9824
bam>thrRNAi in uno[+/+]	1	5760.02	96.0004	1871090	2637395	70.9446
bam>thrRNAi in uno[+/+]	1	5805.02	96.7503	1844010	2637395	69.9179
bam>thrRNAi in uno[+/+]	1	5850.02	97.5004	1788480	2637395	67.8124
bam>thrRNAi in uno[+/+]	1	5895.02	98.2504	1805490	2637395	68.4573
bam>thrRNAi in uno[+/+]	1	5940.02	99.0004	1761090	2637395	66.7738
bam>thrRNAi in uno[+/+]	1	5985.02	99.7504	1817200	2637395	68.9013
bam>thrRNAi in uno[+/+]	1	6030.02	100.5	1868490	2637395	70.846
bam>thrRNAi in uno[+/+]	1	6075.02	101.25	1803470	2637395	68.3807
bam>thrRNAi in uno[+/+]	1	6120.02	102	1872290	2637395	70.9901
bam>thrRNAi in uno[+/+]	1	6165.02	102.75	1807200	2637395	68.5222
bam>thrRNAi in uno[+/+]	1	6210.02	103.5	1791520	2637395	67.9276
bam>thrRNAi in uno[+/+]	1	6255.02	104.25	1737650	2637395	65.8851
bam>thrRNAi in uno[+/+]	1	6300.02	105	1762500	2637395	66.8273
bam>thrRNAi in uno[+/+]	1	6345.02	105.75	1799810	2637395	68.242
bam>thrRNAi in uno[+/+]	1	6390.02	106.5	1808400	2637395	68.5677
bam>thrRNAi in uno[+/+]	1	6435.02	107.25	1857080	2637395	70.4134
bam>thrRNAi in uno[+/+]	1	6480.02	108	1796040	2637395	68.099
bam>thrRNAi in uno[+/+]	1	6525.02	108.75	1814170	2637395	68.7864
bam>thrRNAi in uno[+/+]	1	6570.02	109.5	1782990	2637395	67.6042
bam>thrRNAi in uno[+/+]	1	6615.02	110.25	1715110	2637395	65.0305
bam>thrRNAi in uno[+/+]	1	6660.02	111	1789400	2637395	67.8473
bam>thrRNAi in uno[+/+]	1	6705.02	111.75	1769720	2637395	67.1011
bam>thrRNAi in uno[+/+]	1	6750.02	112.5	1858050	2637395	70.4502
bam>thrRNAi in uno[+/+]	1	6795.02	113.25	1894280	2637395	71.8239
bam>thrRNAi in uno[+/+]	1	6840.02	114	1910860	2637395	72.4526
bam>thrRNAi in uno[+/+]	1	6885.02	114.75	1924110	2637395	72.9549
bam>thrRNAi in uno[+/+]	1	6930.02	115.5	1939770	2637395	73.5487
bam>thrRNAi in uno[+/+]	1	6975.02	116.25	1938460	2637395	73.499
bam>thrRNAi in uno[+/+]	1	7020.02	117	1910110	2637395	72.4241
bam>thrRNAi in uno[+/+]	1	7065.02	117.75	1975070	2637395	74.8872
bam>thrRNAi in uno[+/+]	1	7110.02	118.5	1831800	2637395	69.4549
bam>thrRNAi in uno[+/+]	1	7155.02	119.25	1770070	2637395	67.1143
bam>thrRNAi in uno[+/+]	1	7200.02	120	1813370	2637395	68.7561
bam>thrRNAi in uno[+/+]	1	7245.02	120.75	1853780	2637395	70.2883
bam>thrRNAi in uno[+/+]	1	7290.02	121.5	1901380	2637395	72.0931
bam>thrRNAi in uno[+/+]	1	7335.02	122.25	1907840	2637395	72.338
bam>thrRNAi in uno[+/+]	1	7380.02	123	1900750	2637395	72.0692
bam>thrRNAi in uno[+/+]	1	7425.02	123.75	1934610	2637395	73.3531
bam>thrRNAi in uno[+/+]	1	7470.02	124.5	1934480	2637395	73.3481
bam>thrRNAi in uno[+/+]	1	7515.02	125.25	1887520	2637395	71.5676
bam>thrRNAi in uno[+/+]	1	7560.02	126	1896210	2637395	71.8971
bam>thrRNAi in uno[+/+]	1	7605.02	126.75	1847790	2637395	70.0612
bam>thrRNAi in uno[+/+]	1	7650.02	127.5	1808950	2637395	68.5885
bam>thrRNAi in uno[+/+]	1	7695.02	128.25	1841570	2637395	69.8253
bam>thrRNAi in uno[+/+]	1	7740.02	129	1867650	2637395	70.8142
bam>thrRNAi in uno[+/+]	1	7785.02	129.75	1881330	2637395	71.3329
bam>thrRNAi in uno[+/+]	1	7830.02	130.5	1815500	2637395	68.8369
bam>thrRNAi in uno[+/+]	1	7875.02	131.25	1842140	2637395	69.847
bam>thrRNAi in uno[+/+]	1	7920.02	132	1885160	2637395	71.4781
bam>thrRNAi in uno[+/+]	1	7965.02	132.75	1813860	2637395	68.7747
bam>thrRNAi in uno[+/+]	1	8010.02	133.5	1832790	2637395	69.4924
bam>thrRNAi in uno[+/+]	1	8055.02	134.25	1844000	2637395	69.9175
bam>thrRNAi in uno[+/+]	1	8100.02	135	1867570	2637395	70.8112
bam>thrRNAi in uno[+/+]	1	8145.02	135.75	1786750	2637395	67.7468
bam>thrRNAi in uno[+/+]	1	8190.02	136.5	1773020	2637395	67.2262
bam>thrRNAi in uno[+/+]	1	8235.02	137.25	1836470	2637395	69.632
bam>thrRNAi in uno[+/+]	1	8280.03	138	1799030	2637395	68.2124
bam>thrRNAi in uno[+/+]	1	8325.02	138.75	1784540	2637395	67.663
bam>thrRNAi in uno[+/+]	1	8370.02	139.5	1819930	2637395	69.0048
bam>thrRNAi in uno[+/+]	1	8415.02	140.25	1762140	2637395	66.8137
bam>thrRNAi in uno[+/+]	1	8460.02	141	1767780	2637395	67.0275
bam>thrRNAi in uno[+/+]	1	8505.02	141.75	1759940	2637395	66.7302
bam>thrRNAi in uno[+/+]	1	8550.02	142.5	1695810	2637395	64.2987
bam>thrRNAi in uno[+/+]	1	8595.02	143.25	1751170	2637395	66.3977
bam>thrRNAi in uno[+/+]	1	8640.02	144	1754830	2637395	66.5365
bam>thrRNAi in uno[+/+]	1	8685.02	144.75	1772880	2637395	67.2209
bam>thrRNAi in uno[+/+]	1	8730.02	145.5	1738170	2637395	65.9048
bam>thrRNAi in uno[+/+]	2	0	0	2588120	2778787	93.1385
bam>thrRNAi in uno[+/+]	2	45.024	0.7504	2503280	2778787	90.0854
bam>thrRNAi in uno[+/+]	2	90.022	1.50037	2489980	2778787	89.6067
bam>thrRNAi in uno[+/+]	2	135.024	2.2504	2300540	2778787	82.7894
bam>thrRNAi in uno[+/+]	2	180.019	3.00032	2474850	2778787	89.0622
bam>thrRNAi in uno[+/+]	2	225.025	3.75042	2617010	2778787	94.1781
bam>thrRNAi in uno[+/+]	2	270.021	4.50035	2510900	2778787	90.3596
bam>thrRNAi in uno[+/+]	2	315.021	5.25035	2701170	2778787	97.2068
bam>thrRNAi in uno[+/+]	2	360.022	6.00037	2684410	2778787	96.6037
bam>thrRNAi in uno[+/+]	2	405.02	6.75033	2686050	2778787	96.6627
bam>thrRNAi in uno[+/+]	2	450.022	7.50037	2769770	2778787	99.6755
bam>thrRNAi in uno[+/+]	2	495.022	8.25037	2693040	2778787	96.9142
bam>thrRNAi in uno[+/+]	2	540.024	9.0004	2700740	2778787	97.1913
bam>thrRNAi in uno[+/+]	2	585.019	9.75032	2579500	2778787	92.8283
bam>thrRNAi in uno[+/+]	2	630.019	10.5003	2578610	2778787	92.7962
bam>thrRNAi in uno[+/+]	2	675.019	11.2503	2829540	2778787	101.826
bam>thrRNAi in uno[+/+]	2	855.024	14.2504	2517680	2778787	90.6036
bam>thrRNAi in uno[+/+]	2	900.022	15.0004	2615970	2778787	94.1407
bam>thrRNAi in uno[+/+]	2	945.021	15.7503	2507780	2778787	90.2473
bam>thrRNAi in uno[+/+]	2	990.02	16.5003	2494200	2778787	89.7586
bam>thrRNAi in uno[+/+]	2	1035.02	17.2504	2474780	2778787	89.0597
bam>thrRNAi in uno[+/+]	2	1080.02	18.0003	2531960	2778787	91.1175
bam>thrRNAi in uno[+/+]	2	1125.02	18.7503	2573960	2778787	92.6289
bam>thrRNAi in uno[+/+]	2	1170.02	19.5004	2761440	2778787	99.3757
bam>thrRNAi in uno[+/+]	2	1215.02	20.2504	2848660	2778787	102.515
bam>thrRNAi in uno[+/+]	2	1260.02	21.0003	2814000	2778787	101.267
bam>thrRNAi in uno[+/+]	2	1305.02	21.7504	2803290	2778787	100.882
bam>thrRNAi in uno[+/+]	2	1350.02	22.5004	2704510	2778787	97.327
bam>thrRNAi in uno[+/+]	2	1395.02	23.2503	2811110	2778787	101.163
bam>thrRNAi in uno[+/+]	2	1440.02	24.0003	2708650	2778787	97.476
bam>thrRNAi in uno[+/+]	2	1485.02	24.7503	2736900	2778787	98.4926
bam>thrRNAi in uno[+/+]	2	1530.02	25.5003	2638460	2778787	94.9501
bam>thrRNAi in uno[+/+]	2	1575.02	26.2504	2624560	2778787	94.4498
bam>thrRNAi in uno[+/+]	2	1620.02	27.0004	2622800	2778787	94.3865
bam>thrRNAi in uno[+/+]	2	1665.02	27.7504	2577420	2778787	92.7534
bam>thrRNAi in uno[+/+]	2	1710.02	28.5003	2589180	2778787	93.1766
bam>thrRNAi in uno[+/+]	2	1755.02	29.2504	2551580	2778787	91.8235
bam>thrRNAi in uno[+/+]	2	1800.02	30.0003	2640000	2778787	95.0055
bam>thrRNAi in uno[+/+]	2	1845.02	30.7504	2572010	2778787	92.5587
bam>thrRNAi in uno[+/+]	2	1890.02	31.5004	2607050	2778787	93.8197
bam>thrRNAi in uno[+/+]	2	1935.02	32.2503	2560750	2778787	92.1535
bam>thrRNAi in uno[+/+]	2	1980.02	33.0004	2618540	2778787	94.2332
bam>thrRNAi in uno[+/+]	2	2025.02	33.7503	2530780	2778787	91.075
bam>thrRNAi in uno[+/+]	2	2070.02	34.5003	2533550	2778787	91.1747
bam>thrRNAi in uno[+/+]	2	2115.02	35.2503	2495290	2778787	89.7978
bam>thrRNAi in uno[+/+]	2	2160.02	36.0004	2525840	2778787	90.8972
bam>thrRNAi in uno[+/+]	2	2205.02	36.7504	2546500	2778787	91.6407
bam>thrRNAi in uno[+/+]	2	2250.02	37.5004	2602800	2778787	93.6668
bam>thrRNAi in uno[+/+]	2	2295.02	38.2504	2537570	2778787	91.3193
bam>thrRNAi in uno[+/+]	2	2340.02	39.0003	2576160	2778787	92.7081
bam>thrRNAi in uno[+/+]	2	2385.02	39.7504	2558130	2778787	92.0592
bam>thrRNAi in uno[+/+]	2	2430.02	40.5003	2546730	2778787	91.649
bam>thrRNAi in uno[+/+]	2	2475.02	41.2503	2563320	2778787	92.246
bam>thrRNAi in uno[+/+]	2	2520.02	42.0004	2604340	2778787	93.7222
bam>thrRNAi in uno[+/+]	2	2565.02	42.7504	2616220	2778787	94.1497
bam>thrRNAi in uno[+/+]	2	2610.02	43.5004	2585840	2778787	93.0564
bam>thrRNAi in uno[+/+]	2	2655.02	44.2504	2564990	2778787	92.3061
bam>thrRNAi in uno[+/+]	2	2700.02	45.0004	2422060	2778787	87.1625
bam>thrRNAi in uno[+/+]	2	2745.02	45.7503	2474320	2778787	89.0432
bam>thrRNAi in uno[+/+]	2	2790.02	46.5004	2386130	2778787	85.8695
bam>thrRNAi in uno[+/+]	2	2835.02	47.2504	2341950	2778787	84.2796
bam>thrRNAi in uno[+/+]	2	2880.02	48.0003	2359590	2778787	84.9144
bam>thrRNAi in uno[+/+]	2	2925.02	48.7504	2353350	2778787	84.6898
bam>thrRNAi in uno[+/+]	2	2970.02	49.5003	2398870	2778787	86.328
bam>thrRNAi in uno[+/+]	2	3015.02	50.2503	2352030	2778787	84.6423
bam>thrRNAi in uno[+/+]	2	3060.02	51.0004	2315180	2778787	83.3162
bam>thrRNAi in uno[+/+]	2	3105.02	51.7504	2296590	2778787	82.6472
bam>thrRNAi in uno[+/+]	2	3150.02	52.5003	2267430	2778787	81.5978
bam>thrRNAi in uno[+/+]	2	3195.02	53.2504	2280100	2778787	82.0538
bam>thrRNAi in uno[+/+]	2	3240.02	54.0003	2306830	2778787	83.0157
bam>thrRNAi in uno[+/+]	2	3285.02	54.7504	2293230	2778787	82.5263
bam>thrRNAi in uno[+/+]	2	3330.02	55.5004	2299190	2778787	82.7408
bam>thrRNAi in uno[+/+]	2	3375.02	56.2504	2234350	2778787	80.4074
bam>thrRNAi in uno[+/+]	2	3420.02	57.0004	2247590	2778787	80.8839
bam>thrRNAi in uno[+/+]	2	3465.02	57.7504	2252010	2778787	81.0429
bam>thrRNAi in uno[+/+]	2	3510.02	58.5004	2287650	2778787	82.3255
bam>thrRNAi in uno[+/+]	2	3555.02	59.2503	2247430	2778787	80.8781
bam>thrRNAi in uno[+/+]	2	3600.02	60.0003	2259240	2778787	81.3031
bam>thrRNAi in uno[+/+]	2	3645.02	60.7504	2276660	2778787	81.93
bam>thrRNAi in uno[+/+]	2	3690.02	61.5003	2196410	2778787	79.042
bam>thrRNAi in uno[+/+]	2	3735.03	62.2505	2172590	2778787	78.1848
bam>thrRNAi in uno[+/+]	2	3780.02	63.0003	2193730	2778787	78.9456
bam>thrRNAi in uno[+/+]	2	3825.02	63.7504	2223700	2778787	80.0241
bam>thrRNAi in uno[+/+]	2	3870.02	64.5003	2209920	2778787	79.5282
bam>thrRNAi in uno[+/+]	2	3915.02	65.2504	2285070	2778787	82.2326
bam>thrRNAi in uno[+/+]	2	3960.02	66.0003	2257450	2778787	81.2387
bam>thrRNAi in uno[+/+]	2	4005.02	66.7503	2312940	2778787	83.2356
bam>thrRNAi in uno[+/+]	2	4050.02	67.5003	2243510	2778787	80.737
bam>thrRNAi in uno[+/+]	2	4095.02	68.2504	2124360	2778787	76.4492
bam>thrRNAi in uno[+/+]	2	4140.02	69.0003	2184330	2778787	78.6073
bam>thrRNAi in uno[+/+]	2	4185.02	69.7503	2125150	2778787	76.4776
bam>thrRNAi in uno[+/+]	2	4230.02	70.5004	2142300	2778787	77.0948
bam>thrRNAi in uno[+/+]	2	4275.02	71.2504	2068800	2778787	74.4498
bam>thrRNAi in uno[+/+]	2	4320.02	72.0004	2073340	2778787	74.6131
bam>thrRNAi in uno[+/+]	2	4365.02	72.7504	2090300	2778787	75.2235
bam>thrRNAi in uno[+/+]	2	4410.02	73.5004	2073940	2778787	74.6347
bam>thrRNAi in uno[+/+]	2	4455.02	74.2504	2032140	2778787	73.1305
bam>thrRNAi in uno[+/+]	2	4500.02	75.0004	1957710	2778787	70.452
bam>thrRNAi in uno[+/+]	2	4545.02	75.7503	2017380	2778787	72.5993
bam>thrRNAi in uno[+/+]	2	4590.02	76.5003	2047260	2778787	73.6746
bam>thrRNAi in uno[+/+]	2	4635.02	77.2504	1968300	2778787	70.8331
bam>thrRNAi in uno[+/+]	2	4680.02	78.0004	1907380	2778787	68.6407
bam>thrRNAi in uno[+/+]	2	4725.02	78.7503	1941070	2778787	69.8531
bam>thrRNAi in uno[+/+]	2	4770.02	79.5004	2005850	2778787	72.1844
bam>thrRNAi in uno[+/+]	2	4815.02	80.2504	2042660	2778787	73.5091
bam>thrRNAi in uno[+/+]	2	4860.02	81.0004	1976610	2778787	71.1321
bam>thrRNAi in uno[+/+]	2	4905.02	81.7503	2039810	2778787	73.4065
bam>thrRNAi in uno[+/+]	2	4950.02	82.5003	2012280	2778787	72.4158
bam>thrRNAi in uno[+/+]	2	4995.02	83.2503	2077500	2778787	74.7628
bam>thrRNAi in uno[+/+]	2	5040.02	84.0004	1977930	2778787	71.1796
bam>thrRNAi in uno[+/+]	2	5085.02	84.7504	1950510	2778787	70.1929
bam>thrRNAi in uno[+/+]	2	5130.02	85.5003	1965620	2778787	70.7366
bam>thrRNAi in uno[+/+]	2	5175.02	86.2503	1968760	2778787	70.8496
bam>thrRNAi in uno[+/+]	2	5220.02	87.0004	1919250	2778787	69.0679
bam>thrRNAi in uno[+/+]	2	5265.02	87.7504	1899040	2778787	68.3406
bam>thrRNAi in uno[+/+]	2	5310.02	88.5003	1891850	2778787	68.0819
bam>thrRNAi in uno[+/+]	2	5355.02	89.2503	1966580	2778787	70.7712
bam>thrRNAi in uno[+/+]	2	5400.02	90.0004	1927900	2778787	69.3792
bam>thrRNAi in uno[+/+]	2	5445.02	90.7503	1855290	2778787	66.7662
bam>thrRNAi in uno[+/+]	2	5490.02	91.5004	1954890	2778787	70.3505
bam>thrRNAi in uno[+/+]	2	5535.02	92.2503	1902450	2778787	68.4633
bam>thrRNAi in uno[+/+]	2	5580.02	93.0003	1901740	2778787	68.4378
bam>thrRNAi in uno[+/+]	2	5625.02	93.7504	1884740	2778787	67.826
bam>thrRNAi in uno[+/+]	2	5670.02	94.5004	1905210	2778787	68.5626
bam>thrRNAi in uno[+/+]	2	5715.02	95.2504	1974900	2778787	71.0706
bam>thrRNAi in uno[+/+]	2	5760.02	96.0004	1969140	2778787	70.8633
bam>thrRNAi in uno[+/+]	2	5805.02	96.7503	1916700	2778787	68.9761
bam>thrRNAi in uno[+/+]	2	5850.02	97.5004	1902860	2778787	68.4781
bam>thrRNAi in uno[+/+]	2	5895.02	98.2504	1924880	2778787	69.2705
bam>thrRNAi in uno[+/+]	2	5940.02	99.0004	1951070	2778787	70.213
bam>thrRNAi in uno[+/+]	2	5985.02	99.7504	1894410	2778787	68.174
bam>thrRNAi in uno[+/+]	2	6030.02	100.5	1929600	2778787	69.4404
bam>thrRNAi in uno[+/+]	2	6075.02	101.25	1882920	2778787	67.7605
bam>thrRNAi in uno[+/+]	2	6120.02	102	1906050	2778787	68.5929
bam>thrRNAi in uno[+/+]	2	6165.02	102.75	1926870	2778787	69.3421
bam>thrRNAi in uno[+/+]	2	6210.02	103.5	1897420	2778787	68.2823
bam>thrRNAi in uno[+/+]	2	6255.02	104.25	1891600	2778787	68.0729
bam>thrRNAi in uno[+/+]	2	6300.02	105	1917340	2778787	68.9992
bam>thrRNAi in uno[+/+]	2	6345.02	105.75	1842860	2778787	66.3189
bam>thrRNAi in uno[+/+]	2	6390.02	106.5	1884050	2778787	67.8012
bam>thrRNAi in uno[+/+]	2	6435.02	107.25	1875920	2778787	67.5086
bam>thrRNAi in uno[+/+]	2	6480.02	108	1850500	2778787	66.5938
bam>thrRNAi in uno[+/+]	2	6525.02	108.75	1893130	2778787	68.1279
bam>thrRNAi in uno[+/+]	2	6570.02	109.5	1790630	2778787	64.4393
bam>thrRNAi in uno[+/+]	2	6615.02	110.25	1891390	2778787	68.0653
bam>thrRNAi in uno[+/+]	2	6660.02	111	1839570	2778787	66.2005
bam>thrRNAi in uno[+/+]	2	6705.02	111.75	1893870	2778787	68.1546
bam>thrRNAi in uno[+/+]	2	6750.02	112.5	1798830	2778787	64.7344
bam>thrRNAi in uno[+/+]	2	6795.02	113.25	1854930	2778787	66.7532
bam>thrRNAi in uno[+/+]	2	6840.02	114	1846840	2778787	66.4621
bam>thrRNAi in uno[+/+]	2	6885.02	114.75	1779910	2778787	64.0535
bam>thrRNAi in uno[+/+]	2	6930.02	115.5	1759770	2778787	63.3287
bam>thrRNAi in uno[+/+]	2	6975.02	116.25	1743100	2778787	62.7288
bam>thrRNAi in uno[+/+]	2	7020.02	117	1800040	2778787	64.7779
bam>thrRNAi in uno[+/+]	2	7065.02	117.75	1783500	2778787	64.1827
bam>thrRNAi in uno[+/+]	2	7110.02	118.5	1761780	2778787	63.401
bam>thrRNAi in uno[+/+]	2	7155.02	119.25	1812030	2778787	65.2094
bam>thrRNAi in uno[+/+]	2	7200.02	120	1806730	2778787	65.0187
bam>thrRNAi in uno[+/+]	2	7245.02	120.75	1754910	2778787	63.1538
bam>thrRNAi in uno[+/+]	2	7290.02	121.5	1805230	2778787	64.9647
bam>thrRNAi in uno[+/+]	2	7335.02	122.25	1746210	2778787	62.8407
bam>thrRNAi in uno[+/+]	2	7380.02	123	1787310	2778787	64.3198
bam>thrRNAi in uno[+/+]	2	7425.02	123.75	1817890	2778787	65.4203
bam>thrRNAi in uno[+/+]	2	7470.02	124.5	1747710	2778787	62.8947
bam>thrRNAi in uno[+/+]	2	7515.02	125.25	1823960	2778787	65.6387
bam>thrRNAi in uno[+/+]	2	7560.02	126	1838780	2778787	66.172
bam>thrRNAi in uno[+/+]	2	7605.02	126.75	1825030	2778787	65.6772
bam>thrRNAi in uno[+/+]	2	7650.02	127.5	1816880	2778787	65.3839
bam>thrRNAi in uno[+/+]	2	7695.02	128.25	1734450	2778787	62.4175
bam>thrRNAi in uno[+/+]	2	7740.02	129	1777670	2778787	63.9729
bam>thrRNAi in uno[+/+]	2	7785.02	129.75	1813110	2778787	65.2483
bam>thrRNAi in uno[+/+]	2	7830.02	130.5	1811600	2778787	65.1939
bam>thrRNAi in uno[+/+]	2	7875.02	131.25	1753560	2778787	63.1052
bam>thrRNAi in uno[+/+]	2	7920.02	132	1814060	2778787	65.2824
bam>thrRNAi in uno[+/+]	2	7965.02	132.75	1795360	2778787	64.6095
bam>thrRNAi in uno[+/+]	2	8010.02	133.5	1856530	2778787	66.8108
bam>thrRNAi in uno[+/+]	2	8055.02	134.25	1795340	2778787	64.6088
bam>thrRNAi in uno[+/+]	2	8100.02	135	1857500	2778787	66.8457
bam>thrRNAi in uno[+/+]	2	8145.02	135.75	1711710	2778787	61.5992
bam>thrRNAi in uno[+/+]	2	8190.02	136.5	1763300	2778787	63.4557
bam>thrRNAi in uno[+/+]	2	8235.02	137.25	1715690	2778787	61.7424
bam>thrRNAi in uno[+/+]	2	8280.03	138	1809180	2778787	65.1068
bam>thrRNAi in uno[+/+]	2	8325.02	138.75	1717420	2778787	61.8047
bam>thrRNAi in uno[+/+]	2	8370.02	139.5	1823470	2778787	65.6211
bam>thrRNAi in uno[+/+]	2	8415.02	140.25	1852650	2778787	66.6712
bam>thrRNAi in uno[+/+]	2	8460.02	141	1812280	2778787	65.2184
bam>thrRNAi in uno[+/+]	2	8505.02	141.75	1817340	2778787	65.4005
bam>thrRNAi in uno[+/+]	2	8550.02	142.5	1871520	2778787	67.3503
bam>thrRNAi in uno[+/+]	2	8595.02	143.25	1781920	2778787	64.1258
bam>thrRNAi in uno[+/+]	2	8640.02	144	1742760	2778787	62.7166
bam>thrRNAi in uno[+/+]	2	8685.02	144.75	1733220	2778787	62.3733
bam>thrRNAi in uno[+/+]	2	8730.02	145.5	1802430	2778787	64.8639

## Sheet: Fig. 7B EGFP quantification
genotype	cell	time [s]	time [m]	EGFP	top 10 avg	EGFP normalized
bam>uno[nc]-EGFP in uno[cc1/cc1]	1	0	0	3625230	3538701	102.445
bam>uno[nc]-EGFP in uno[cc1/cc1]	1	45.3	0.755	3514890	3538701	99.3271
bam>uno[nc]-EGFP in uno[cc1/cc1]	1	90.302	1.50503	3494030	3538701	98.7376
bam>uno[nc]-EGFP in uno[cc1/cc1]	1	135.288	2.2548	3441970	3538701	97.2665
bam>uno[nc]-EGFP in uno[cc1/cc1]	1	180.245	3.00408	3483030	3538701	98.4268
bam>uno[nc]-EGFP in uno[cc1/cc1]	1	225.261	3.75435	3539600	3538701	100.025
bam>uno[nc]-EGFP in uno[cc1/cc1]	1	270.26	4.50433	3430320	3538701	96.9373
bam>uno[nc]-EGFP in uno[cc1/cc1]	1	315.352	5.25587	3513380	3538701	99.2845
bam>uno[nc]-EGFP in uno[cc1/cc1]	1	360.312	6.0052	3649630	3538701	103.135
bam>uno[nc]-EGFP in uno[cc1/cc1]	1	405.313	6.75522	3620300	3538701	102.306
bam>uno[nc]-EGFP in uno[cc1/cc1]	1	450.309	7.50515	3498110	3538701	98.8529
bam>uno[nc]-EGFP in uno[cc1/cc1]	1	495.295	8.25492	3279280	3538701	92.669
bam>uno[nc]-EGFP in uno[cc1/cc1]	1	540.299	9.00498	3152500	3538701	89.0864
bam>uno[nc]-EGFP in uno[cc1/cc1]	1	585.409	9.75682	3132620	3538701	88.5246
bam>uno[nc]-EGFP in uno[cc1/cc1]	1	630.411	10.5069	3175310	3538701	89.7309
bam>uno[nc]-EGFP in uno[cc1/cc1]	1	675.427	11.2571	3084440	3538701	87.1631
bam>uno[nc]-EGFP in uno[cc1/cc1]	1	720.262	12.0044	3448810	3538701	97.4598
bam>uno[nc]-EGFP in uno[cc1/cc1]	1	765.311	12.7552	3190170	3538701	90.1509
bam>uno[nc]-EGFP in uno[cc1/cc1]	1	810.249	13.5042	3081000	3538701	87.0658
bam>uno[nc]-EGFP in uno[cc1/cc1]	1	855.235	14.2539	3052100	3538701	86.2492
bam>uno[nc]-EGFP in uno[cc1/cc1]	1	900.234	15.0039	3104590	3538701	87.7325
bam>uno[nc]-EGFP in uno[cc1/cc1]	1	945.236	15.7539	3001580	3538701	84.8215
bam>uno[nc]-EGFP in uno[cc1/cc1]	1	990.237	16.5039	3142870	3538701	88.8142
bam>uno[nc]-EGFP in uno[cc1/cc1]	1	1035.24	17.254	3053220	3538701	86.2808
bam>uno[nc]-EGFP in uno[cc1/cc1]	1	1080.22	18.0037	3059360	3538701	86.4543
bam>uno[nc]-EGFP in uno[cc1/cc1]	1	1125.24	18.754	3058230	3538701	86.4224
bam>uno[nc]-EGFP in uno[cc1/cc1]	1	1170.27	19.5045	3115470	3538701	88.0399
bam>uno[nc]-EGFP in uno[cc1/cc1]	1	1215.32	20.2554	3104090	3538701	87.7183
bam>uno[nc]-EGFP in uno[cc1/cc1]	1	1260.31	21.0052	3146550	3538701	88.9182
bam>uno[nc]-EGFP in uno[cc1/cc1]	1	1305.33	21.7555	3106920	3538701	87.7983
bam>uno[nc]-EGFP in uno[cc1/cc1]	1	1350.36	22.506	3136960	3538701	88.6472
bam>uno[nc]-EGFP in uno[cc1/cc1]	1	1395.36	23.256	2970670	3538701	83.948
bam>uno[nc]-EGFP in uno[cc1/cc1]	1	1440.35	24.0058	2944670	3538701	83.2133
bam>uno[nc]-EGFP in uno[cc1/cc1]	1	1485.29	24.7548	2914960	3538701	82.3737
bam>uno[nc]-EGFP in uno[cc1/cc1]	1	1530.29	25.5048	2953220	3538701	83.4549
bam>uno[nc]-EGFP in uno[cc1/cc1]	1	1575.29	26.2548	2953920	3538701	83.4747
bam>uno[nc]-EGFP in uno[cc1/cc1]	1	1620.35	27.0058	2856960	3538701	80.7347
bam>uno[nc]-EGFP in uno[cc1/cc1]	1	1665.31	27.7552	2842580	3538701	80.3283
bam>uno[nc]-EGFP in uno[cc1/cc1]	1	1710.3	28.505	2912030	3538701	82.2909
bam>uno[nc]-EGFP in uno[cc1/cc1]	1	1755.25	29.2542	2822440	3538701	79.7592
bam>uno[nc]-EGFP in uno[cc1/cc1]	1	1800.26	30.0043	2841640	3538701	80.3018
bam>uno[nc]-EGFP in uno[cc1/cc1]	1	1845.29	30.7548	2878780	3538701	81.3513
bam>uno[nc]-EGFP in uno[cc1/cc1]	1	1890.34	31.5057	2737790	3538701	77.3671
bam>uno[nc]-EGFP in uno[cc1/cc1]	1	1935.31	32.2551	2728020	3538701	77.091
bam>uno[nc]-EGFP in uno[cc1/cc1]	1	1980.3	33.005	2582660	3538701	72.9833
bam>uno[nc]-EGFP in uno[cc1/cc1]	1	2025.26	33.7543	2294280	3538701	64.834
bam>uno[nc]-EGFP in uno[cc1/cc1]	1	2070.27	34.5045	2369480	3538701	66.959
bam>uno[nc]-EGFP in uno[cc1/cc1]	1	2115.22	35.2537	2514990	3538701	71.071
bam>uno[nc]-EGFP in uno[cc1/cc1]	1	2160.27	36.0045	2722250	3538701	76.9279
bam>uno[nc]-EGFP in uno[cc1/cc1]	1	2205.29	36.7548	2769700	3538701	78.2688
bam>uno[nc]-EGFP in uno[cc1/cc1]	1	2250.23	37.5038	2750720	3538701	77.7325
bam>uno[nc]-EGFP in uno[cc1/cc1]	1	2295.25	38.2541	2690930	3538701	76.0429
bam>uno[nc]-EGFP in uno[cc1/cc1]	1	2340.25	39.0042	2772230	3538701	78.3403
bam>uno[nc]-EGFP in uno[cc1/cc1]	1	2385.29	39.7549	2867990	3538701	81.0464
bam>uno[nc]-EGFP in uno[cc1/cc1]	1	2430.24	40.5039	2820070	3538701	79.6922
bam>uno[nc]-EGFP in uno[cc1/cc1]	1	2475.25	41.2541	2831940	3538701	80.0277
bam>uno[nc]-EGFP in uno[cc1/cc1]	1	2520.23	42.0039	2827510	3538701	79.9025
bam>uno[nc]-EGFP in uno[cc1/cc1]	1	2565.33	42.7555	3049390	3538701	86.1726
bam>uno[nc]-EGFP in uno[cc1/cc1]	1	2610.27	43.5044	3032460	3538701	85.6942
bam>uno[nc]-EGFP in uno[cc1/cc1]	1	2655.22	44.2537	2951760	3538701	83.4137
bam>uno[nc]-EGFP in uno[cc1/cc1]	1	2700.25	45.0042	2858700	3538701	80.7839
bam>uno[nc]-EGFP in uno[cc1/cc1]	1	2745.24	45.754	2839530	3538701	80.2422
bam>uno[nc]-EGFP in uno[cc1/cc1]	1	2790.27	46.5045	2877380	3538701	81.3118
bam>uno[nc]-EGFP in uno[cc1/cc1]	1	2835.24	47.254	2806540	3538701	79.3099
bam>uno[nc]-EGFP in uno[cc1/cc1]	1	2880.24	48.004	2831730	3538701	80.0217
bam>uno[nc]-EGFP in uno[cc1/cc1]	1	2925.23	48.7538	2749960	3538701	77.711
bam>uno[nc]-EGFP in uno[cc1/cc1]	1	2970.25	49.5042	2822990	3538701	79.7748
bam>uno[nc]-EGFP in uno[cc1/cc1]	1	3015.24	50.254	2764600	3538701	78.1247
bam>uno[nc]-EGFP in uno[cc1/cc1]	1	3060.39	51.0065	2753540	3538701	77.8122
bam>uno[nc]-EGFP in uno[cc1/cc1]	1	3105.3	51.755	2808620	3538701	79.3687
bam>uno[nc]-EGFP in uno[cc1/cc1]	1	3150.32	52.5053	2735720	3538701	77.3086
bam>uno[nc]-EGFP in uno[cc1/cc1]	1	3195.32	53.2554	2769320	3538701	78.2581
bam>uno[nc]-EGFP in uno[cc1/cc1]	1	3240.32	54.0053	2778380	3538701	78.5141
bam>uno[nc]-EGFP in uno[cc1/cc1]	1	3285.32	54.7553	2791710	3538701	78.8908
bam>uno[nc]-EGFP in uno[cc1/cc1]	1	3330.36	55.506	2865460	3538701	80.9749
bam>uno[nc]-EGFP in uno[cc1/cc1]	1	3375.32	56.2553	2937670	3538701	83.0155
bam>uno[nc]-EGFP in uno[cc1/cc1]	1	3420.32	57.0054	2932120	3538701	82.8587
bam>uno[nc]-EGFP in uno[cc1/cc1]	1	3465.34	57.7557	2952710	3538701	83.4405
bam>uno[nc]-EGFP in uno[cc1/cc1]	1	3510.33	58.5055	2978560	3538701	84.171
bam>uno[nc]-EGFP in uno[cc1/cc1]	1	3555.3	59.2549	3009400	3538701	85.0425
bam>uno[nc]-EGFP in uno[cc1/cc1]	1	3600.26	60.0043	3054260	3538701	86.3102
bam>uno[nc]-EGFP in uno[cc1/cc1]	1	3645.23	60.7538	3051530	3538701	86.2331
bam>uno[nc]-EGFP in uno[cc1/cc1]	1	3690.3	61.5049	2956400	3538701	83.5448
bam>uno[nc]-EGFP in uno[cc1/cc1]	1	3735.38	62.2563	3063660	3538701	86.5758
bam>uno[nc]-EGFP in uno[cc1/cc1]	1	3780.37	63.0062	3057550	3538701	86.4032
bam>uno[nc]-EGFP in uno[cc1/cc1]	1	3825.26	63.7543	3061290	3538701	86.5089
bam>uno[nc]-EGFP in uno[cc1/cc1]	1	3870.26	64.5043	3041160	3538701	85.94
bam>uno[nc]-EGFP in uno[cc1/cc1]	1	3915.25	65.2542	3055330	3538701	86.3404
bam>uno[nc]-EGFP in uno[cc1/cc1]	1	3960.29	66.0048	3097760	3538701	87.5395
bam>uno[nc]-EGFP in uno[cc1/cc1]	1	4005.31	66.7552	3115730	3538701	88.0473
bam>uno[nc]-EGFP in uno[cc1/cc1]	1	4050.28	67.5046	3043120	3538701	85.9954
bam>uno[nc]-EGFP in uno[cc1/cc1]	1	4095.33	68.2555	3090970	3538701	87.3476
bam>uno[nc]-EGFP in uno[cc1/cc1]	1	4140.34	69.0057	3152510	3538701	89.0866
bam>uno[nc]-EGFP in uno[cc1/cc1]	1	4185.35	69.7558	3058420	3538701	86.4278
bam>uno[nc]-EGFP in uno[cc1/cc1]	1	4230.33	70.5055	3005170	3538701	84.923
bam>uno[nc]-EGFP in uno[cc1/cc1]	1	4275.35	71.2558	3007130	3538701	84.9784
bam>uno[nc]-EGFP in uno[cc1/cc1]	1	4320.37	72.0061	2947920	3538701	83.3051
bam>uno[nc]-EGFP in uno[cc1/cc1]	1	4365.29	72.7548	2877320	3538701	81.3101
bam>uno[nc]-EGFP in uno[cc1/cc1]	1	4410.29	73.5048	2920030	3538701	82.517
bam>uno[nc]-EGFP in uno[cc1/cc1]	1	4455.27	74.2545	2829240	3538701	79.9514
bam>uno[nc]-EGFP in uno[cc1/cc1]	1	4500.28	75.0047	2762000	3538701	78.0512
bam>uno[nc]-EGFP in uno[cc1/cc1]	1	4545.26	75.7543	2826990	3538701	79.8878
bam>uno[nc]-EGFP in uno[cc1/cc1]	1	4590.23	76.5038	2825470	3538701	79.8448
bam>uno[nc]-EGFP in uno[cc1/cc1]	1	4635.26	77.2543	2841720	3538701	80.304
bam>uno[nc]-EGFP in uno[cc1/cc1]	1	4680.27	78.0046	2932010	3538701	82.8555
bam>uno[nc]-EGFP in uno[cc1/cc1]	1	4725.28	78.7546	2916490	3538701	82.417
bam>uno[nc]-EGFP in uno[cc1/cc1]	1	4770.28	79.5046	2938940	3538701	83.0514
bam>uno[nc]-EGFP in uno[cc1/cc1]	1	4815.31	80.2551	2918850	3538701	82.4837
bam>uno[nc]-EGFP in uno[cc1/cc1]	1	4860.33	81.0056	2920760	3538701	82.5376
bam>uno[nc]-EGFP in uno[cc1/cc1]	1	4905.32	81.7554	2971180	3538701	83.9624
bam>uno[nc]-EGFP in uno[cc1/cc1]	1	4950.38	82.5064	2825070	3538701	79.8335
bam>uno[nc]-EGFP in uno[cc1/cc1]	1	4995.41	83.2569	2758110	3538701	77.9413
bam>uno[nc]-EGFP in uno[cc1/cc1]	1	5040.35	84.0059	2723230	3538701	76.9556
bam>uno[nc]-EGFP in uno[cc1/cc1]	1	5085.37	84.7562	2673660	3538701	75.5548
bam>uno[nc]-EGFP in uno[cc1/cc1]	1	5130.33	85.5056	2557940	3538701	72.2847
bam>uno[nc]-EGFP in uno[cc1/cc1]	1	5175.31	86.2552	2627360	3538701	74.2465
bam>uno[nc]-EGFP in uno[cc1/cc1]	1	5220.32	87.0054	2524260	3538701	71.333
bam>uno[nc]-EGFP in uno[cc1/cc1]	1	5265.34	87.7557	2533050	3538701	71.5814
bam>uno[nc]-EGFP in uno[cc1/cc1]	1	5310.31	88.5051	2445560	3538701	69.109
bam>uno[nc]-EGFP in uno[cc1/cc1]	1	5355.43	89.2572	2558400	3538701	72.2977
bam>uno[nc]-EGFP in uno[cc1/cc1]	1	5400.23	90.0038	2588470	3538701	73.1475
bam>uno[nc]-EGFP in uno[cc1/cc1]	2	0	0	2426060	3567367	68.007
bam>uno[nc]-EGFP in uno[cc1/cc1]	2	44.993	0.749883	2447220	3567367	68.6002
bam>uno[nc]-EGFP in uno[cc1/cc1]	2	90	1.5	2280320	3567367	63.9217
bam>uno[nc]-EGFP in uno[cc1/cc1]	2	134.998	2.24997	2338050	3567367	65.5399
bam>uno[nc]-EGFP in uno[cc1/cc1]	2	180.019	3.00032	2352780	3567367	65.9528
bam>uno[nc]-EGFP in uno[cc1/cc1]	2	225.078	3.7513	2321090	3567367	65.0645
bam>uno[nc]-EGFP in uno[cc1/cc1]	2	270.037	4.50062	2428720	3567367	68.0816
bam>uno[nc]-EGFP in uno[cc1/cc1]	2	314.997	5.24995	2626360	3567367	73.6218
bam>uno[nc]-EGFP in uno[cc1/cc1]	2	359.997	5.99995	2737270	3567367	76.7308
bam>uno[nc]-EGFP in uno[cc1/cc1]	2	405.029	6.75048	3016470	3567367	84.5573
bam>uno[nc]-EGFP in uno[cc1/cc1]	2	450.07	7.50117	2973620	3567367	83.3562
bam>uno[nc]-EGFP in uno[cc1/cc1]	2	495.086	8.25143	2847820	3567367	79.8297
bam>uno[nc]-EGFP in uno[cc1/cc1]	2	540.05	9.00083	3017200	3567367	84.5778
bam>uno[nc]-EGFP in uno[cc1/cc1]	2	585.017	9.75028	2956380	3567367	82.8729
bam>uno[nc]-EGFP in uno[cc1/cc1]	2	630.016	10.5003	3042640	3567367	85.2909
bam>uno[nc]-EGFP in uno[cc1/cc1]	2	675.002	11.25	3117510	3567367	87.3897
bam>uno[nc]-EGFP in uno[cc1/cc1]	2	720.003	12.0001	3195140	3567367	89.5658
bam>uno[nc]-EGFP in uno[cc1/cc1]	2	764.997	12.7499	3283310	3567367	92.0373
bam>uno[nc]-EGFP in uno[cc1/cc1]	2	810.053	13.5009	3386850	3567367	94.9398
bam>uno[nc]-EGFP in uno[cc1/cc1]	2	855.048	14.2508	3479300	3567367	97.5313
bam>uno[nc]-EGFP in uno[cc1/cc1]	2	900.04	15.0007	3474300	3567367	97.3912
bam>uno[nc]-EGFP in uno[cc1/cc1]	2	945.038	15.7506	3432310	3567367	96.2141
bam>uno[nc]-EGFP in uno[cc1/cc1]	2	990.035	16.5006	3439630	3567367	96.4193
bam>uno[nc]-EGFP in uno[cc1/cc1]	2	1035.03	17.2505	3405910	3567367	95.4741
bam>uno[nc]-EGFP in uno[cc1/cc1]	2	1080.02	18.0003	3339220	3567367	93.6046
bam>uno[nc]-EGFP in uno[cc1/cc1]	2	1125.01	18.7502	3326470	3567367	93.2472
bam>uno[nc]-EGFP in uno[cc1/cc1]	2	1170.01	19.5001	3544770	3567367	99.3666
bam>uno[nc]-EGFP in uno[cc1/cc1]	2	1215.03	20.2506	3609910	3567367	101.193
bam>uno[nc]-EGFP in uno[cc1/cc1]	2	1260.04	21.0006	3719490	3567367	104.264
bam>uno[nc]-EGFP in uno[cc1/cc1]	2	1305.04	21.7506	3619410	3567367	101.459
bam>uno[nc]-EGFP in uno[cc1/cc1]	2	1350	22.5	3551480	3567367	99.5547
bam>uno[nc]-EGFP in uno[cc1/cc1]	2	1394.99	23.2499	3475420	3567367	97.4226
bam>uno[nc]-EGFP in uno[cc1/cc1]	2	1440	23.9999	3236490	3567367	90.7249
bam>uno[nc]-EGFP in uno[cc1/cc1]	2	1485	24.7499	3156770	3567367	88.4902
bam>uno[nc]-EGFP in uno[cc1/cc1]	2	1530	25.4999	3400330	3567367	95.3176
bam>uno[nc]-EGFP in uno[cc1/cc1]	2	1575.03	26.2505	3517240	3567367	98.5948
bam>uno[nc]-EGFP in uno[cc1/cc1]	2	1620.03	27.0005	3412470	3567367	95.6579
bam>uno[nc]-EGFP in uno[cc1/cc1]	2	1665.03	27.7505	3177910	3567367	89.0828
bam>uno[nc]-EGFP in uno[cc1/cc1]	2	1710.04	28.5006	2412500	3567367	67.6269
bam>uno[nc]-EGFP in uno[cc1/cc1]	2	1755.03	29.2505	2288320	3567367	64.1459
bam>uno[nc]-EGFP in uno[cc1/cc1]	2	1800.05	30.0008	3142710	3567367	88.0961
bam>uno[nc]-EGFP in uno[cc1/cc1]	2	1845.03	30.7505	3486540	3567367	97.7343
bam>uno[nc]-EGFP in uno[cc1/cc1]	2	1890.04	31.5006	3273690	3567367	91.7677
bam>uno[nc]-EGFP in uno[cc1/cc1]	2	1935.02	32.2504	3366110	3567367	94.3584
bam>uno[nc]-EGFP in uno[cc1/cc1]	2	1980.01	33.0002	3363920	3567367	94.297
bam>uno[nc]-EGFP in uno[cc1/cc1]	2	2025.02	33.7503	3398800	3567367	95.2748
bam>uno[nc]-EGFP in uno[cc1/cc1]	2	2070.03	34.5004	3444580	3567367	96.558
bam>uno[nc]-EGFP in uno[cc1/cc1]	2	2115.05	35.2508	3404840	3567367	95.4441
bam>uno[nc]-EGFP in uno[cc1/cc1]	2	2160.05	36.0008	3499990	3567367	98.1113
bam>uno[nc]-EGFP in uno[cc1/cc1]	2	2205.05	36.7508	3565370	3567367	99.944
bam>uno[nc]-EGFP in uno[cc1/cc1]	2	2250.02	37.5003	3559470	3567367	99.7786
bam>uno[nc]-EGFP in uno[cc1/cc1]	2	2295	38.25	3412770	3567367	95.6664
bam>uno[nc]-EGFP in uno[cc1/cc1]	2	2340	39.0001	3378550	3567367	94.7071
bam>uno[nc]-EGFP in uno[cc1/cc1]	2	2385.02	39.7503	3188720	3567367	89.3858
bam>uno[nc]-EGFP in uno[cc1/cc1]	2	2430	40.5001	3096160	3567367	86.7912
bam>uno[nc]-EGFP in uno[cc1/cc1]	2	2475.01	41.2501	2959300	3567367	82.9547
bam>uno[nc]-EGFP in uno[cc1/cc1]	2	2520.04	42.0007	2972550	3567367	83.3262
bam>uno[nc]-EGFP in uno[cc1/cc1]	2	2565.04	42.7506	2877870	3567367	80.6721
bam>uno[nc]-EGFP in uno[cc1/cc1]	2	2610.04	43.5006	2767060	3567367	77.5659
bam>uno[nc]-EGFP in uno[cc1/cc1]	2	2655.02	44.2503	2729990	3567367	76.5267
bam>uno[nc]-EGFP in uno[cc1/cc1]	2	2700.01	45.0001	2794990	3567367	78.3488
bam>uno[nc]-EGFP in uno[cc1/cc1]	2	2745.01	45.7502	2732210	3567367	76.589
bam>uno[nc]-EGFP in uno[cc1/cc1]	2	2790.04	46.5006	2870020	3567367	80.4521
bam>uno[nc]-EGFP in uno[cc1/cc1]	2	2835.04	47.2507	2736550	3567367	76.7106
bam>uno[nc]-EGFP in uno[cc1/cc1]	2	2880.04	48.0007	2684930	3567367	75.2636
bam>uno[nc]-EGFP in uno[cc1/cc1]	2	2925.03	48.7504	2681730	3567367	75.1739
bam>uno[nc]-EGFP in uno[cc1/cc1]	2	2970.01	49.5001	2554950	3567367	71.62
bam>uno[nc]-EGFP in uno[cc1/cc1]	2	3015.02	50.2503	2609090	3567367	73.1377
bam>uno[nc]-EGFP in uno[cc1/cc1]	2	3060.05	51.0008	2676050	3567367	75.0147
bam>uno[nc]-EGFP in uno[cc1/cc1]	2	3105.04	51.7506	2611540	3567367	73.2064
bam>uno[nc]-EGFP in uno[cc1/cc1]	2	3150.04	52.5007	2546140	3567367	71.3731
bam>uno[nc]-EGFP in uno[cc1/cc1]	2	3195	53.2499	2439800	3567367	68.3922
bam>uno[nc]-EGFP in uno[cc1/cc1]	2	3240	54	2407180	3567367	67.4778
bam>uno[nc]-EGFP in uno[cc1/cc1]	2	3284.99	54.7499	2370520	3567367	66.4501
bam>uno[nc]-EGFP in uno[cc1/cc1]	2	3330.01	55.5001	2280840	3567367	63.9362
bam>uno[nc]-EGFP in uno[cc1/cc1]	2	3375.01	56.2502	2415180	3567367	67.702
bam>uno[nc]-EGFP in uno[cc1/cc1]	2	3420.01	57.0002	2347180	3567367	65.7959
bam>uno[nc]-EGFP in uno[cc1/cc1]	2	3465	57.75	2418410	3567367	67.7926
bam>uno[nc]-EGFP in uno[cc1/cc1]	2	3510	58.4999	2457650	3567367	68.8925
bam>uno[nc]-EGFP in uno[cc1/cc1]	2	3555.01	59.2501	2319500	3567367	65.0199
bam>uno[nc]-EGFP in uno[cc1/cc1]	2	3600	60.0001	2341750	3567367	65.6437
bam>uno[nc]-EGFP in uno[cc1/cc1]	2	3645.01	60.7501	2342890	3567367	65.6756
bam>uno[nc]-EGFP in uno[cc1/cc1]	2	3690.01	61.5002	2419680	3567367	67.8282
bam>uno[nc]-EGFP in uno[cc1/cc1]	2	3735.02	62.2504	2384640	3567367	66.8459
bam>uno[nc]-EGFP in uno[cc1/cc1]	2	3780.02	63.0004	2464620	3567367	69.0879
bam>uno[nc]-EGFP in uno[cc1/cc1]	2	3825.04	63.7507	2363190	3567367	66.2447
bam>uno[nc]-EGFP in uno[cc1/cc1]	2	3870.05	64.5008	2406260	3567367	67.452
bam>uno[nc]-EGFP in uno[cc1/cc1]	2	3915.04	65.2507	2381030	3567367	66.7447
bam>uno[nc]-EGFP in uno[cc1/cc1]	2	3960.04	66.0007	2296920	3567367	64.387
bam>uno[nc]-EGFP in uno[cc1/cc1]	2	4005.04	66.7506	2268030	3567367	63.5771
bam>uno[nc]-EGFP in uno[cc1/cc1]	2	4050.03	67.5005	2353530	3567367	65.9739
bam>uno[nc]-EGFP in uno[cc1/cc1]	2	4095	68.25	2297460	3567367	64.4021
bam>uno[nc]-EGFP in uno[cc1/cc1]	2	4140.02	69.0003	2289890	3567367	64.1899
bam>uno[nc]-EGFP in uno[cc1/cc1]	2	4185.02	69.7503	2273380	3567367	63.7271
bam>uno[nc]-EGFP in uno[cc1/cc1]	2	4230.01	70.5002	2324270	3567367	65.1537
bam>uno[nc]-EGFP in uno[cc1/cc1]	2	4275.01	71.2502	2421980	3567367	67.8927
bam>uno[nc]-EGFP in uno[cc1/cc1]	2	4320.01	72.0002	2362770	3567367	66.2329
bam>uno[nc]-EGFP in uno[cc1/cc1]	2	4365	72.7499	2518340	3567367	70.5938
bam>uno[nc]-EGFP in uno[cc1/cc1]	2	4410.01	73.5001	2566490	3567367	71.9435
bam>uno[nc]-EGFP in uno[cc1/cc1]	2	4455	74.2499	2500280	3567367	70.0875
bam>uno[nc]-EGFP in uno[cc1/cc1]	2	4500	74.9999	2605890	3567367	73.048
bam>uno[nc]-EGFP in uno[cc1/cc1]	2	4545	75.75	2641080	3567367	74.0344
bam>uno[nc]-EGFP in uno[cc1/cc1]	2	4590.01	76.5002	2741330	3567367	76.8446
bam>uno[nc]-EGFP in uno[cc1/cc1]	2	4635	77.25	2826310	3567367	79.2268
bam>uno[nc]-EGFP in uno[cc1/cc1]	2	4680	77.9999	2631070	3567367	73.7538
bam>uno[nc]-EGFP in uno[cc1/cc1]	2	4725.01	78.7501	2621210	3567367	73.4774
bam>uno[nc]-EGFP in uno[cc1/cc1]	2	4770	79.5	2530040	3567367	70.9218
bam>uno[nc]-EGFP in uno[cc1/cc1]	2	4814.99	80.2499	2507070	3567367	70.2779
bam>uno[nc]-EGFP in uno[cc1/cc1]	2	4860	80.9999	2566620	3567367	71.9472
bam>uno[nc]-EGFP in uno[cc1/cc1]	2	4905.01	81.7502	2564930	3567367	71.8998
bam>uno[nc]-EGFP in uno[cc1/cc1]	2	4950.01	82.5001	2469780	3567367	69.2326
bam>uno[nc]-EGFP in uno[cc1/cc1]	2	4995	83.2501	2486880	3567367	69.7119
bam>uno[nc]-EGFP in uno[cc1/cc1]	2	5040.01	84.0002	2456610	3567367	68.8634
bam>uno[nc]-EGFP in uno[cc1/cc1]	2	5085	84.7501	2533310	3567367	71.0134
bam>uno[nc]-EGFP in uno[cc1/cc1]	2	5130	85.4999	2704030	3567367	75.799
bam>uno[nc]-EGFP in uno[cc1/cc1]	2	5175	86.25	2668180	3567367	74.7941
bam>uno[nc]-EGFP in uno[cc1/cc1]	2	5220	87.0001	2628100	3567367	73.6706
bam>uno[nc]-EGFP in uno[cc1/cc1]	2	5265	87.7499	2579070	3567367	72.2962
bam>uno[nc]-EGFP in uno[cc1/cc1]	2	5309.99	88.4999	2592090	3567367	72.6612
bam>uno[nc]-EGFP in uno[cc1/cc1]	2	5355	89.2499	2473900	3567367	69.3481
bam>uno[nc]-EGFP in uno[cc1/cc1]	2	5400	89.9999	2382840	3567367	66.7955
bam>uno[nc]-EGFP in uno[cc1/cc1]	3	0	0	2980100	3119745	95.5238
bam>uno[nc]-EGFP in uno[cc1/cc1]	3	45.265	0.754417	2744690	3119745	87.978
bam>uno[nc]-EGFP in uno[cc1/cc1]	3	90.355	1.50592	2871870	3119745	92.0546
bam>uno[nc]-EGFP in uno[cc1/cc1]	3	135.287	2.25478	2973960	3119745	95.327
bam>uno[nc]-EGFP in uno[cc1/cc1]	3	180.308	3.00513	2968630	3119745	95.1562
bam>uno[nc]-EGFP in uno[cc1/cc1]	3	225.286	3.75477	3146470	3119745	100.857
bam>uno[nc]-EGFP in uno[cc1/cc1]	3	270.286	4.50477	3068970	3119745	98.3725
bam>uno[nc]-EGFP in uno[cc1/cc1]	3	315.294	5.2549	2955800	3119745	94.7449
bam>uno[nc]-EGFP in uno[cc1/cc1]	3	360.285	6.00475	2910650	3119745	93.2977
bam>uno[nc]-EGFP in uno[cc1/cc1]	3	405.286	6.75477	2717290	3119745	87.0997
bam>uno[nc]-EGFP in uno[cc1/cc1]	3	450.231	7.50385	2873550	3119745	92.1085
bam>uno[nc]-EGFP in uno[cc1/cc1]	3	495.206	8.25343	2939360	3119745	94.218
bam>uno[nc]-EGFP in uno[cc1/cc1]	3	540.21	9.0035	2902510	3119745	93.0368
bam>uno[nc]-EGFP in uno[cc1/cc1]	3	585.212	9.75353	3231970	3119745	103.597
bam>uno[nc]-EGFP in uno[cc1/cc1]	3	630.216	10.5036	3175230	3119745	101.779
bam>uno[nc]-EGFP in uno[cc1/cc1]	3	675.22	11.2537	3344360	3119745	107.2
bam>uno[nc]-EGFP in uno[cc1/cc1]	3	720.228	12.0038	3055520	3119745	97.9413
bam>uno[nc]-EGFP in uno[cc1/cc1]	3	765.234	12.7539	3036320	3119745	97.3259
bam>uno[nc]-EGFP in uno[cc1/cc1]	3	810.226	13.5038	2996450	3119745	96.0479
bam>uno[nc]-EGFP in uno[cc1/cc1]	3	855.232	14.2539	3072890	3119745	98.4981
bam>uno[nc]-EGFP in uno[cc1/cc1]	3	900.296	15.0049	3011500	3119745	96.5303
bam>uno[nc]-EGFP in uno[cc1/cc1]	3	945.275	15.7546	2980760	3119745	95.545
bam>uno[nc]-EGFP in uno[cc1/cc1]	3	990.282	16.5047	2842290	3119745	91.1065
bam>uno[nc]-EGFP in uno[cc1/cc1]	3	1035.23	17.2539	2808620	3119745	90.0272
bam>uno[nc]-EGFP in uno[cc1/cc1]	3	1080.22	18.0037	2773650	3119745	88.9063
bam>uno[nc]-EGFP in uno[cc1/cc1]	3	1125.23	18.7538	2847450	3119745	91.2719
bam>uno[nc]-EGFP in uno[cc1/cc1]	3	1170.21	19.5035	2812240	3119745	90.1433
bam>uno[nc]-EGFP in uno[cc1/cc1]	3	1215.21	20.2536	2814290	3119745	90.209
bam>uno[nc]-EGFP in uno[cc1/cc1]	3	1260.23	21.0039	2865580	3119745	91.853
bam>uno[nc]-EGFP in uno[cc1/cc1]	3	1305.22	21.7537	2941450	3119745	94.2849
bam>uno[nc]-EGFP in uno[cc1/cc1]	3	1350.22	22.5037	2794280	3119745	89.5676
bam>uno[nc]-EGFP in uno[cc1/cc1]	3	1395.24	23.2541	2902650	3119745	93.0413
bam>uno[nc]-EGFP in uno[cc1/cc1]	3	1440.25	24.0041	2901500	3119745	93.0044
bam>uno[nc]-EGFP in uno[cc1/cc1]	3	1485.25	24.7542	2836690	3119745	90.927
bam>uno[nc]-EGFP in uno[cc1/cc1]	3	1530.22	25.5037	2876890	3119745	92.2155
bam>uno[nc]-EGFP in uno[cc1/cc1]	3	1575.22	26.2537	2719610	3119745	87.1741
bam>uno[nc]-EGFP in uno[cc1/cc1]	3	1620.22	27.0037	2804460	3119745	89.8939
bam>uno[nc]-EGFP in uno[cc1/cc1]	3	1665.25	27.7541	2782800	3119745	89.1996
bam>uno[nc]-EGFP in uno[cc1/cc1]	3	1710.25	28.5042	2786540	3119745	89.3195
bam>uno[nc]-EGFP in uno[cc1/cc1]	3	1755.25	29.2542	2729450	3119745	87.4895
bam>uno[nc]-EGFP in uno[cc1/cc1]	3	1800.23	30.0038	2702070	3119745	86.6119
bam>uno[nc]-EGFP in uno[cc1/cc1]	3	1845.22	30.7536	2691920	3119745	86.2865
bam>uno[nc]-EGFP in uno[cc1/cc1]	3	1890.23	31.5038	2772900	3119745	88.8823
bam>uno[nc]-EGFP in uno[cc1/cc1]	3	1935.22	32.2536	2753270	3119745	88.253
bam>uno[nc]-EGFP in uno[cc1/cc1]	3	1980.21	33.0035	2782230	3119745	89.1813
bam>uno[nc]-EGFP in uno[cc1/cc1]	3	2025.21	33.7535	2806830	3119745	89.9699
bam>uno[nc]-EGFP in uno[cc1/cc1]	3	2070.22	34.5037	2734580	3119745	87.654
bam>uno[nc]-EGFP in uno[cc1/cc1]	3	2115.22	35.2536	2787490	3119745	89.3499
bam>uno[nc]-EGFP in uno[cc1/cc1]	3	2160.26	36.0043	2881130	3119745	92.3515
bam>uno[nc]-EGFP in uno[cc1/cc1]	3	2205.25	36.7542	2879210	3119745	92.2899
bam>uno[nc]-EGFP in uno[cc1/cc1]	3	2250.24	37.504	3000720	3119745	96.1848
bam>uno[nc]-EGFP in uno[cc1/cc1]	3	2295.25	38.2541	3054220	3119745	97.8997
bam>uno[nc]-EGFP in uno[cc1/cc1]	3	2340.24	39.0041	2984660	3119745	95.67
bam>uno[nc]-EGFP in uno[cc1/cc1]	3	2385.24	39.7539	2928150	3119745	93.8586
bam>uno[nc]-EGFP in uno[cc1/cc1]	3	2430.24	40.5039	2972770	3119745	95.2889
bam>uno[nc]-EGFP in uno[cc1/cc1]	3	2475.24	41.254	2780630	3119745	89.13
bam>uno[nc]-EGFP in uno[cc1/cc1]	3	2520.24	42.0039	2666430	3119745	85.4695
bam>uno[nc]-EGFP in uno[cc1/cc1]	3	2565.26	42.7544	2658730	3119745	85.2227
bam>uno[nc]-EGFP in uno[cc1/cc1]	3	2610.25	43.5041	2548000	3119745	81.6733
bam>uno[nc]-EGFP in uno[cc1/cc1]	3	2655.25	44.2542	2557590	3119745	81.9807
bam>uno[nc]-EGFP in uno[cc1/cc1]	3	2700.21	45.0035	2642860	3119745	84.714
bam>uno[nc]-EGFP in uno[cc1/cc1]	3	2745.22	45.7537	2747870	3119745	88.08
bam>uno[nc]-EGFP in uno[cc1/cc1]	3	2790.21	46.5035	2658410	3119745	85.2124
bam>uno[nc]-EGFP in uno[cc1/cc1]	3	2835.26	47.2543	2752910	3119745	88.2415
bam>uno[nc]-EGFP in uno[cc1/cc1]	3	2880.25	48.0041	2817390	3119745	90.3083
bam>uno[nc]-EGFP in uno[cc1/cc1]	3	2925.24	48.754	2844170	3119745	91.1667
bam>uno[nc]-EGFP in uno[cc1/cc1]	3	2970.21	49.5035	2989230	3119745	95.8165
bam>uno[nc]-EGFP in uno[cc1/cc1]	3	3015.22	50.2536	2945090	3119745	94.4016
bam>uno[nc]-EGFP in uno[cc1/cc1]	3	3060.25	51.0042	2890260	3119745	92.6441
bam>uno[nc]-EGFP in uno[cc1/cc1]	3	3105.25	51.7542	2867510	3119745	91.9149
bam>uno[nc]-EGFP in uno[cc1/cc1]	3	3150.24	52.504	2817640	3119745	90.3164
bam>uno[nc]-EGFP in uno[cc1/cc1]	3	3195.24	53.254	2773130	3119745	88.8896
bam>uno[nc]-EGFP in uno[cc1/cc1]	3	3240.23	54.0039	2769930	3119745	88.7871
bam>uno[nc]-EGFP in uno[cc1/cc1]	3	3285.24	54.754	2649430	3119745	84.9246
bam>uno[nc]-EGFP in uno[cc1/cc1]	3	3330.23	55.5038	2550120	3119745	81.7413
bam>uno[nc]-EGFP in uno[cc1/cc1]	3	3375.23	56.2538	2574570	3119745	82.525
bam>uno[nc]-EGFP in uno[cc1/cc1]	3	3420.22	57.0037	2584410	3119745	82.8404
bam>uno[nc]-EGFP in uno[cc1/cc1]	3	3465.21	57.7535	2597360	3119745	83.2555
bam>uno[nc]-EGFP in uno[cc1/cc1]	3	3510.21	58.5035	2674710	3119745	85.7349
bam>uno[nc]-EGFP in uno[cc1/cc1]	3	3555.21	59.2535	2669900	3119745	85.5807
bam>uno[nc]-EGFP in uno[cc1/cc1]	3	3600.26	60.0043	2656320	3119745	85.1454
bam>uno[nc]-EGFP in uno[cc1/cc1]	3	3645.25	60.7541	2702600	3119745	86.6289
bam>uno[nc]-EGFP in uno[cc1/cc1]	3	3690.25	61.5042	2730120	3119745	87.511
bam>uno[nc]-EGFP in uno[cc1/cc1]	3	3735.23	62.2538	2753850	3119745	88.2716
bam>uno[nc]-EGFP in uno[cc1/cc1]	3	3780.22	63.0036	2664410	3119745	85.4047
bam>uno[nc]-EGFP in uno[cc1/cc1]	3	3825.22	63.7536	2675310	3119745	85.7541
bam>uno[nc]-EGFP in uno[cc1/cc1]	3	3870.21	64.5035	2638460	3119745	84.5729
bam>uno[nc]-EGFP in uno[cc1/cc1]	3	3915.21	65.2535	2611000	3119745	83.6927
bam>uno[nc]-EGFP in uno[cc1/cc1]	3	3960.21	66.0035	2597230	3119745	83.2514
bam>uno[nc]-EGFP in uno[cc1/cc1]	3	4005.22	66.7536	2450950	3119745	78.5625
bam>uno[nc]-EGFP in uno[cc1/cc1]	3	4050.23	67.5039	2485860	3119745	79.6815
bam>uno[nc]-EGFP in uno[cc1/cc1]	3	4095.22	68.2536	2445570	3119745	78.3901
bam>uno[nc]-EGFP in uno[cc1/cc1]	3	4140.21	69.0035	2484580	3119745	79.6405
bam>uno[nc]-EGFP in uno[cc1/cc1]	3	4185.21	69.7535	2509220	3119745	80.4303
bam>uno[nc]-EGFP in uno[cc1/cc1]	3	4230.22	70.5037	2549390	3119745	81.7179
bam>uno[nc]-EGFP in uno[cc1/cc1]	3	4275.2	71.2534	2496720	3119745	80.0296
bam>uno[nc]-EGFP in uno[cc1/cc1]	3	4320.21	72.0035	2619720	3119745	83.9722
bam>uno[nc]-EGFP in uno[cc1/cc1]	3	4365.25	72.7542	2586910	3119745	82.9206
bam>uno[nc]-EGFP in uno[cc1/cc1]	3	4410.26	73.5043	2658760	3119745	85.2236
bam>uno[nc]-EGFP in uno[cc1/cc1]	3	4455.26	74.2543	2517530	3119745	80.6967
bam>uno[nc]-EGFP in uno[cc1/cc1]	3	4500.24	75.0039	2619140	3119745	83.9537
bam>uno[nc]-EGFP in uno[cc1/cc1]	3	4545.25	75.7541	2586380	3119745	82.9036
bam>uno[nc]-EGFP in uno[cc1/cc1]	3	4590.24	76.504	2527720	3119745	81.0233
bam>uno[nc]-EGFP in uno[cc1/cc1]	3	4635.22	77.2537	2501530	3119745	80.1838
bam>uno[nc]-EGFP in uno[cc1/cc1]	3	4680.21	78.0035	2473250	3119745	79.2773
bam>uno[nc]-EGFP in uno[cc1/cc1]	3	4725.21	78.7535	2455480	3119745	78.7077
bam>uno[nc]-EGFP in uno[cc1/cc1]	3	4770.24	79.5039	2373170	3119745	76.0694
bam>uno[nc]-EGFP in uno[cc1/cc1]	3	4815.24	80.2539	2270410	3119745	72.7755
bam>uno[nc]-EGFP in uno[cc1/cc1]	3	4860.23	81.0039	2289530	3119745	73.3884
bam>uno[nc]-EGFP in uno[cc1/cc1]	3	4905.22	81.7537	2348010	3119745	75.2629
bam>uno[nc]-EGFP in uno[cc1/cc1]	3	4950.24	82.5041	2332500	3119745	74.7657
bam>uno[nc]-EGFP in uno[cc1/cc1]	3	4995.23	83.2539	2316230	3119745	74.2442
bam>uno[nc]-EGFP in uno[cc1/cc1]	3	5040.21	84.0035	2399040	3119745	76.8986
bam>uno[nc]-EGFP in uno[cc1/cc1]	3	5085.22	84.7537	2338650	3119745	74.9629
bam>uno[nc]-EGFP in uno[cc1/cc1]	3	5130.21	85.5036	2321560	3119745	74.4151
bam>uno[nc]-EGFP in uno[cc1/cc1]	3	5175.25	86.2541	2444850	3119745	78.367
bam>uno[nc]-EGFP in uno[cc1/cc1]	3	5265.24	87.754	2128350	3119745	68.2219
bam>uno[nc]-EGFP in uno[cc1/cc1]	3	5310.21	88.5035	2216810	3119745	71.0574
bam>uno[nc]-EGFP in uno[cc1/cc1]	3	5355.21	89.2535	2248210	3119745	72.0639
bam>uno[nc]-EGFP in uno[cc1/cc1]	3	5400.21	90.0035	2320740	3119745	74.3888
bam>uno[nc]-EGFP in uno[cc1/cc1]	3	5445.21	90.7535	2294250	3119745	73.5397
bam>uno[nc]-EGFP in uno[cc1/cc1]	3	5490.21	91.5035	2233320	3119745	71.5866
bam>uno[nc]-EGFP in uno[cc1/cc1]	3	5535.23	92.2538	2226280	3119745	71.361
bam>uno[nc]-EGFP in uno[cc1/cc1]	3	5580.23	93.0038	2152800	3119745	69.0056
bam>uno[nc]-EGFP in uno[cc1/cc1]	3	5625.22	93.7537	2202020	3119745	70.5833
bam>uno[nc]-EGFP in uno[cc1/cc1]	3	5670.21	94.5035	2069580	3119745	66.3381
bam>uno[nc]-EGFP in uno[cc1/cc1]	3	5715.21	95.2535	2111210	3119745	67.6725
bam>uno[nc]-EGFP in uno[cc1/cc1]	3	5760.22	96.0036	2134400	3119745	68.4158
bam>uno[nc]-EGFP in uno[cc1/cc1]	3	5805.23	96.7539	2158460	3119745	69.1871
bam>uno[nc]-EGFP in uno[cc1/cc1]	3	5850.23	97.5038	2229450	3119745	71.4626
bam>uno[nc]-EGFP in uno[cc1/cc1]	3	5895.23	98.2538	2779780	3119745	89.1028
bam>uno[nc]-EGFP in uno[cc1/cc1]	3	5940.22	99.0037	2399080	3119745	76.8999
bam>uno[nc]-EGFP in uno[cc1/cc1]	3	5985.23	99.7539	2349270	3119745	75.3033
bam>uno[nc]-EGFP in uno[cc1/cc1]	3	6030.22	100.504	2415500	3119745	77.4262
bam>uno[nc]-EGFP in uno[cc1/cc1]	3	6075.22	101.254	2371790	3119745	76.0251
bam>uno[nc]-EGFP in uno[cc1/cc1]	3	6120.21	102.004	2412630	3119745	77.3342
bam>uno[nc]-EGFP in uno[cc1/cc1]	3	6165.22	102.754	2361050	3119745	75.6809
bam>uno[nc]-EGFP in uno[cc1/cc1]	3	6210.21	103.503	2367800	3119745	75.8972
bam>uno[nc]-EGFP in uno[cc1/cc1]	3	6255.22	104.254	2295240	3119745	73.5714
bam>uno[nc]-EGFP in uno[cc1/cc1]	3	6300.22	105.004	2266690	3119745	72.6563
bam>uno[nc]-EGFP in uno[cc1/cc1]	3	6345.22	105.754	2213790	3119745	70.9606
bam>uno[nc]-EGFP in uno[cc1/cc1]	3	6390.23	106.504	2233370	3119745	71.5882
bam>uno[nc]-EGFP in uno[cc1/cc1]	3	6435.21	107.254	2160860	3119745	69.264
bam>uno[nc]-EGFP in uno[cc1/cc1]	3	6480.23	108.004	2297040	3119745	73.6291
bam>uno[nc]-EGFP in uno[cc1/cc1]	3	6525.21	108.754	2298740	3119745	73.6836
bam>uno[nc]-EGFP in uno[cc1/cc1]	3	6570.23	109.504	2271300	3119745	72.804
bam>uno[nc]-EGFP in uno[cc1/cc1]	3	6615.23	110.254	2202930	3119745	70.6125
bam>uno[nc]-EGFP in uno[cc1/cc1]	3	6660.24	111.004	2289110	3119745	73.3749
bam>uno[nc]-EGFP in uno[cc1/cc1]	3	6705.24	111.754	2285890	3119745	73.2717
bam>uno[nc]-EGFP in uno[cc1/cc1]	3	6750.25	112.504	2245850	3119745	71.9883
bam>uno[nc]-EGFP in uno[cc1/cc1]	3	6795.24	113.254	2275530	3119745	72.9396
bam>uno[nc]-EGFP in uno[cc1/cc1]	3	6840.22	114.004	2286170	3119745	73.2807
bam>uno[nc]-EGFP in uno[cc1/cc1]	3	6885.23	114.754	2237100	3119745	71.7078
bam>uno[nc]-EGFP in uno[cc1/cc1]	3	6930.22	115.504	2259190	3119745	72.4159
bam>uno[nc]-EGFP in uno[cc1/cc1]	3	6975.21	116.254	2212350	3119745	70.9144
bam>uno[nc]-EGFP in uno[cc1/cc1]	3	7020.21	117.003	2145730	3119745	68.779
bam>uno[nc]-EGFP in uno[cc1/cc1]	3	7065.21	117.754	2097760	3119745	67.2414
bam>uno[nc]-EGFP in uno[cc1/cc1]	3	7110.21	118.503	2066850	3119745	66.2506
bam>uno[nc]-EGFP in uno[cc1/cc1]	3	7155.21	119.253	2007000	3119745	64.3322
bam>uno[nc]-EGFP in uno[cc1/cc1]	3	7200.22	120.004	1966640	3119745	63.0385
bam>uno[nc]-EGFP in uno[cc1/cc1]	3	7245.22	120.754	1971720	3119745	63.2013
bam>uno[nc]-EGFP in uno[cc1/cc1]	3	7290.22	121.504	1939510	3119745	62.1689
bam>uno[nc]-EGFP in uno[cc1/cc1]	3	7335.23	122.254	1870490	3119745	59.9565
bam>uno[nc]-EGFP in uno[cc1/cc1]	3	7380.22	123.004	1834290	3119745	58.7962
bam>uno[nc]-EGFP in uno[cc1/cc1]	3	7425.21	123.754	1891360	3119745	60.6255
bam>uno[nc]-EGFP in uno[cc1/cc1]	3	7470.22	124.504	1760090	3119745	56.4178
bam>uno[nc]-EGFP in uno[cc1/cc1]	3	7515.21	125.253	1920540	3119745	61.5608
bam>uno[nc]-EGFP in uno[cc1/cc1]	3	7560.22	126.004	1801070	3119745	57.7313
bam>uno[nc]-EGFP in uno[cc1/cc1]	3	7605.24	126.754	1791820	3119745	57.4348
bam>uno[nc]-EGFP in uno[cc1/cc1]	3	7650.23	127.504	1829410	3119745	58.6397
bam>uno[nc]-EGFP in uno[cc1/cc1]	3	7695.23	128.254	1824130	3119745	58.4705
bam>uno[nc]-EGFP in uno[cc1/cc1]	3	7740.21	129.003	1881490	3119745	60.3091
bam>uno[nc]-EGFP in uno[cc1/cc1]	3	7785.21	129.753	1891280	3119745	60.6229
bam>uno[nc]-EGFP in uno[cc1/cc1]	3	7830.21	130.503	1806460	3119745	57.9041
bam>uno[nc]-EGFP in uno[cc1/cc1]	3	7875.21	131.253	1762200	3119745	56.4854
bam>uno[nc]-EGFP in uno[cc1/cc1]	3	7920.21	132.004	1819410	3119745	58.3192
bam>uno[nc]-EGFP in uno[cc1/cc1]	3	7965.22	132.754	1778450	3119745	57.0063
bam>uno[nc]-EGFP in uno[cc1/cc1]	3	8010.22	133.504	1827360	3119745	58.574
bam>uno[nc]-EGFP in uno[cc1/cc1]	3	8055.23	134.254	1751710	3119745	56.1491
bam>uno[nc]-EGFP in uno[cc1/cc1]	3	8100.21	135.004	1814410	3119745	58.1589
bam>uno[nc]-EGFP in uno[cc1/cc1]	3	8145.23	135.754	1758500	3119745	56.3668
bam>uno[nc]-EGFP in uno[cc1/cc1]	3	8190.23	136.504	1732700	3119745	55.5398
bam>uno[nc]-EGFP in uno[cc1/cc1]	3	8235.22	137.254	1698280	3119745	54.4365
bam>uno[nc]-EGFP in uno[cc1/cc1]	3	8280.22	138.004	1671050	3119745	53.5637
bam>uno[nc]-EGFP in uno[cc1/cc1]	3	8325.21	138.753	1715580	3119745	54.991
bam>uno[nc]-EGFP in uno[cc1/cc1]	3	8370.21	139.503	1678370	3119745	53.7983
bam>uno[nc]-EGFP in uno[cc1/cc1]	3	8415.2	140.253	1634510	3119745	52.3924
bam>uno[nc]-EGFP in uno[cc1/cc1]	3	8460.23	141.004	1807400	3119745	57.9342
bam>uno[nc]-EGFP in uno[cc1/cc1]	3	8505.22	141.754	1782360	3119745	57.1316
bam>uno[nc]-EGFP in uno[cc1/cc1]	3	8550.23	142.504	1745390	3119745	55.9466
bam>uno[nc]-EGFP in uno[cc1/cc1]	3	8595.24	143.254	1769750	3119745	56.7274
bam>uno[nc]-EGFP in uno[cc1/cc1]	3	8640.24	144.004	1819330	3119745	58.3166
bam>uno[nc]-EGFP in uno[cc1/cc1]	3	8685.24	144.754	1768790	3119745	56.6966
bam>uno[nc]-EGFP in uno[cc1/cc1]	3	8730.25	145.504	1729380	3119745	55.4334
bam>uno[nc]-EGFP in uno[cc1/cc1]	3	8775.24	146.254	1695290	3119745	54.3407
bam>uno[nc]-EGFP in uno[cc1/cc1]	3	8820.25	147.004	1730810	3119745	55.4792
bam>uno[nc]-EGFP in uno[cc1/cc1]	3	8865.24	147.754	1698210	3119745	54.4343
bam>uno[nc]-EGFP in uno[cc1/cc1]	3	8910.25	148.504	1677570	3119745	53.7727
bam>uno[nc]-EGFP in uno[cc1/cc1]	3	8955.23	149.254	1664100	3119745	53.3409
bam>uno[nc]-EGFP in uno[cc1/cc1]	3	9000.21	150.003	1726440	3119745	55.3391
bam>uno[nc]-EGFP in uno[cc1/cc1]	3	9045.21	150.753	1689210	3119745	54.1458

## Sheet: S7 B Fig. EGFP quantification
genotype	bam>uno-EGFP in uno[+/+]							bam>uno-EGFP in uno[cc1/cc1]
time [s]	cell 1	cell 2	cell 3	cell 4	cell 5	cell 6	cell 7	cell 1	cell 2	cell 3	cell 4	cell 5	cell 6	cell 7	cell 8	cell 9
0	2346280	2505210	2907370	3154430	2119480	2401580	2706430	3627410	3017080	3244140	3952180	4035060	2767730	3682240	3328070	4404590
45	2431150	2509710	2907020	3187690	2039100	2375240	2774210	3775740	2890050	3300750	3699890	4247860	2888720	3930380	3353390	4579180
90	2408990	2559340	3027330	3287920	2117590	2333720	2774830	3769040	2662310	3353670	3858410	4398470	2877360	3821640		4529090
135	2477910	2655480	3032010	3254150	2034250	2354460	2765130	3748670	2648380	3273290	3611980	4462230	2796010	3836200		4487910
180	2397990	2600540	3056210	3326750	2044220	2376570	2818360	3895290	3140520	3183130	3993130	4409470	2974340	3708720		4656310
225	2399750	2716130	3079010	3206690	1974710	2348300	2747600	3687660	2488170	3092780	3850270	4407910	2957630	3503910		4518830
270	2450050	2769870	3047640	3203730	1992850	2428210	2770680	3500970	2637610	3172080	3582640	4224640	2901520	3547210		4587190
315	2314010	2660480	2983950	3171100	1989500	2364320	2683850	3248680	2920270	3093090	3789850	4073960	2947730	3779750		4257980
360	2319330	2367250	2995940	3213720	2044910	2342110	2790220	2721820	2871890	2989230	3635150	3813520	2751340	3480660	2641320	4412500
405	2401690	2185920	3033460	3224990	1948880	2339950	2811010	1931265	2666220	3009480	3650990	3882390	2773340	3405530	2611550	4317950
450	2401300	1833780	3021540	3213230	1893230	2287720	2807540	1095141	2707040	3007890	3610770	3932430	2741180	3420470	2656230	4149970
495	2408970	1329840	3027320	3294770	1843500	2129330	2872830	631340	2557100	2968270	3608660	4118930	2797210	3469780	2815200	4320130
540	2342600	502849	2991530	3208770	1569770	1978640	2733960	284756	2583100	2888590	3616370	3980490	2786980	3452380	2929160	4204570
585	2248350	141527	2956430	3207520	1187660	1588530	2811380	172227	2572280	2658750	3667760	3610290	2861910	3438910	2987770	4060680
630	2130990	31067	2966010	3144570	320152	1018317	2919520	62096	2638020	2259720	3913410	3235300	2830330	3560540	3235720	4008240
675	1853200		2797720	3045630	147801	552156	2791860		2669980	1414976	3741490	2409948	2908670	3433280	3160590	3603630
720	1470890		2433420	2846840		291394	2798930		2888250	938629	3633620	1864534	2851530	3464800	3191100	2584270
765	878803		1835210	2366090		89646	2709820		2919220	604754	3834240	1486615	2850870	3590420	3185300	1675480
810	409729		887933	1684790			2528750		2862970	377788	3691030	959020	2981360	3633810	3232520	1296783
855			350799	712992			2169400		2774830	164418	3713280	490719	2931930	3641680	3203940	892172
900			100748	225936			1493900		2583570	81982	3718130	225216	2812150	3564050	3333270	750012
945				65724			718949		2608150	19562	3789900	91531	2872930	3571130	3235030	503578
990							278218		2705470		3662780		2781700	3335460	2868680	314089
1035							28692		2777260		3594760		2615830	3441360	2889040	174052
1080									2580380		3553350		2612590	3320950	2801810	74980
1125									2565620		3302300		2451010	3252320	2756160	33293
1170									2525210		3118480		2540460	3354790	2839310
1215									2428010		3085590		2510040	3449770	2827920
1260									2393830		2968690		2637500	3439860	2930360
1305									2621850		2629860		2639550	3624900	3019150
1350									2436290		2155390		2612890	3455930	2971190
1395									1771750		1404790		2493380	3522160	3016340
1440									1284880		689332		2316030	3443110	3067160
1485									560334		397894		1882930	3388650	2987270
1530									496119		294298		1494520	3307360	2989330
1575									313403		142622		831131	2711420	2995740
1620									120430		96913		512655	2137978	2745970
1665									9853		48339		239409	1559770	2433840
1710													104994	1131036	1691780
1755													4439	647624	909016
1800														437345	469947
1845														121381	176338
1890														27455	64116
1935
1980
2025

## Sheet: S7 D Fig. quantification
	Distance between centromeres of homologs [µm]				EGFP signal intensity [a.u.]
					normalized		raw
Time [s]	XY	chr 2	chr 3	chr 4	Mnm-EGFP	Cid-EGFP chr 3A	Mnm-EGFP	Cid-EGFP chr 3A
0	4.80289	4.65316	5.00355	2.8868	20	10.2785	141636	72790
10	5.36933	4.43942	5.28744	3.03007	17.0931	10.7202	121050	75918
20	5.15136	4.52673	5.42831	3.32462	17.188	9.45904	121722	66987
30	5.31278	4.22881	5.31318	3.68905	17.3805	10.7285	123085	75977
40	5.09573	4.20708	5.28844	3.56691	18.9641	10.379	134300	73502
50	4.96662	4.04491	5.1021	3.39904	18.2317	10.8615	129113	76919
60	5.14866	4.14599	5.04263	3.62821	17.0082	10.1634	120449	71975
70	4.86592	4.20082	4.77663	3.18063	19.9459	10.0339	141253	71058
80	4.68175	4.3309	4.84301	2.94385	19.576	10.7326	138633	76006
90	4.41393	4.26811	5.08	3.08174	19.0665	9.96809	135025	70592
100	3.96674	4.25544	5.63086	3.0275	19.2351	10.3865	136219	73555
110	3.69921	4.24392	5.47852	2.93418	19.2201	10.1522	136113	71896
120	3.73823	4.65762	5.42253	3.20306	17.4941	9.73001	123890	68906
130	3.6043	4.48789	5.30961	3.45538	17.2017	8.88079	121819	62892
140	3.48538	4.45712	5.37712	3.8084	17.5152	9.71504	124039	68800
150	3.67187	4.58988	5.2968	3.89736	19.0329	9.83267	134787	69633
160	3.45502	4.48442	5.31283	3.60469	20.2816	9.30328	143630	65884
170	3.61597	4.48774	5.30471	3.5662	18.1481	10.7796	128521	76339
180	3.45167	4.31924	4.99955	3.97586	19.3262	9.68991	136864	68622
190	3.35441	4.41926	5.02555	3.75518	18.7951	10.4509	133103	74011
200	3.41075	4.40242	4.9745	3.45516	17.4432	10.0705	123529	71317
210	3.46526	4.4421	4.94901	3.41596	18.0211	10.438	127622	73920
220	3.79427	4.66375	5.21192	3.59249	15.9191	9.64373	112736	68295
230	3.70254	4.79723	5.15963	3.54398	17.9886	10.3255	127392	73123
240	3.37814	5.07438	5.11326	3.6198	17.1709	9.43249	121601	66799
250	3.31631	5.11959	5.28389	3.83205	18.0905	10.5782	128113	74913
260	3.66055	5.08663	5.32741	3.67289	17.797	9.57172	126035	67785
270	4.24494	5.34269	5.52797	3.827	18.2747	9.45607	129418	66966
280	4.96344	5.4419	5.99897	4.19995	19.0834	10.1694	135145	72018
290	5.22525	5.49175	6.34901	4.5272	17.9106	10.4428	126839	73954
300	5.02413	5.87102	6.64469	4.74838	17.6961	10.0946	125320	71488
310	5.17839	6.12065	7.00337	4.95315	16.7661	9.90638	118734	70155
320	5.03818	6.15885	7.11125	5.03419	17.9298	8.38572	126975	59386
330	5.49687	6.27194	7.63632	5.65511	17.2025	9.9863	121825	70721
340	5.39069	6.46976	7.93771	5.86083	16.3408	9.33929	115722	66139
350	5.58175	6.91405	8.45071	6.09964	17.9728	9.8965	127280	70085
360	5.78513	7.04228	8.92486	6.25645	16.1801	9.66972	114584	68479
370	5.58165	6.91732	9.22809	6.27774	16.2594	9.1978	115146	65137
380	5.49827	6.86814	9.87951	6.65665	14.045	9.69824	99464	68681
390	5.41467	7.3132	10.3631	7.70387	14.8787	9.67621	105368	68525
400	5.72476	8.1415	11.116	9.06606	12.0787	8.56731	85539	60672
410	6.30591	9.22561	12.1224	10.396	10.072	9.03033	71328	63951
420	6.96575	10.0838	12.958	11.7334	7.31339	8.95394	51792	63410
430	7.49735	10.9193	13.9153	12.8302	6.92395	8.56717	49034	60671
440	8.03364	11.9892	14.6399	13.8766	4.51001	9.61196	31939	68070
450	8.80372	13.3208	15.4906	14.9546	3.00178	9.25739	21258	65559
460	9.898	14.2345	16.181	15.8062	4.32461	8.80835	30626	62379
470	10.9247	14.7515	16.8324	16.6936	4.73848	9.15516	33557	64835
480	11.8603	15.6205	17.2982	17.6144	3.9915	9.17281	28267	64960
490	12.8835	16.3776	17.7977	18.1177	3.20371	9.23508	22688	65401
500	13.7106	16.8372	18.0724	18.8168	3.98105	9.3818	28193	66440
510	14.3142	17.4442	18.5662	19.287	4.37078		30953
520	14.9347	17.9645	18.8722	19.6	4.1858		29643
530	15.4168	18.2335	19.2863	19.7649	2.95815		20949
540	16.05	18.4205	19.4574	20.0073	4.63427		32819
550	16.5791	18.8557	19.8469	20.1403	3.28603		23271
560	16.9782	19.0359	19.8382	20.4997	3.44489		24396
570	17.4579	19.1196	20.0061	20.4646	3.26541		23125
580	17.596	19.171	20.1376	20.7401	3.22813		22861
590	17.8355	19.3202	20.0028	20.6608	3.21331		22756
600	18.192	19.4934	20.0241	20.721	3.16911		22443
610	18.4279	19.6299	20.1381	20.7985	3.39659		24054

## Sheet: uno- MI length (in text)
Duration NEBD until Chromosome Decondensation (min)
uno null			uno RNAi
movie	cell #		movie	cell #
6a	Cell 1	51	RNAi 1	1	49.941
6a	Cell 2	52.5	RNAi 1	2	46.719
6a	Cell 3	44.25	RNAi 1	3	48.33
4	Cell 1	53.0833	RNAi 1	4	48.33
4	Cell 2	46.2583	RNAi 1	5	50.7465
4	Cell 3	53.8417	RNAi 1	6	55.5795
4	Cell 7	59.9083	RNAi 1	7	46.719
4	Cell 8	56.1167	RNAi 1	8	45.9135
			RNAi 1	9	53.9685
			RNAi 1	10	49.941
			RNAi 1	11	49.941
			RNAi 1	12	43.497
			RNAi 1	13	53.163
			RNAi 1	14	53.163
			RNAi 1	15	49.1355
			RNAi 1	16	47.5245
			RNAi 2	1	52.5233
			RNAi 2	2	51.773
			RNAi 2	3	48.0213
			RNAi 2	4	57.0253
			RNAi 2	5	54.024
			RNAi 2	6	50.2723
			RNAi 2	7	56.275
			RNAi 2	8	52.5233
			RNAi 2	9	49.522
			RNAi 2	10	51.773
			RNAi 2	11	51.0227
			RNAi 2	12	49.522
average		52.1198			50.6032
s.d.		5.04577			3.21845

## Sheet: uno- fertility (in text)
parental genotypes		replicate	F1 progeny #	%
♂ genotype	♀ genotype
uno[cc1]/Df(2R)Exel7094	w[1]	1	72
uno[cc1]/Df(2R)Exel7094	w[1]	2	11
uno[cc1]/Df(2R)Exel7094	w[1]	3	39
uno[cc1]/Df(2R)Exel7094	w[1]	4	48
uno[cc1]/Df(2R)Exel7094	w[1]	5	58
uno[cc1]/Df(2R)Exel7094	w[1]	6	49
uno[cc1]/Df(2R)Exel7094	w[1]	7	52
uno[cc1]/Df(2R)Exel7094	w[1]	8	68
uno[cc1]/Df(2R)Exel7094	w[1]	9	43
uno[cc1]/Df(2R)Exel7094	w[1]	10	47
uno[cc1]/Df(2R)Exel7094	w[1]	average	48.7	36.4453
uno[cc1]/Df(2R)Exel7094	w[1]	std	16.879	12.6316
+/Df(2R)Exel7094	w[1]	1	135
+/Df(2R)Exel7094	w[1]	2	130
+/Df(2R)Exel7094	w[1]	3	128
+/Df(2R)Exel7094	w[1]	4	124
+/Df(2R)Exel7094	w[1]	5	130
+/Df(2R)Exel7094	w[1]	6	116
+/Df(2R)Exel7094	w[1]	7	175
+/Df(2R)Exel7094	w[1]	8	131
+/Df(2R)Exel7094	w[1]	average	133.625	100
+/Df(2R)Exel7094	w[1]	std	17.6549	13.2123
w[1]	uno[cc1]/Df(2R)Exel7094	1	174
w[1]	uno[cc1]/Df(2R)Exel7094	2	147
w[1]	uno[cc1]/Df(2R)Exel7094	3	155
w[1]	uno[cc1]/Df(2R)Exel7094	4	165
w[1]	uno[cc1]/Df(2R)Exel7094	5	150
w[1]	uno[cc1]/Df(2R)Exel7094	6	165
w[1]	uno[cc1]/Df(2R)Exel7094	average	159.333	96.3467
w[1]	uno[cc1]/Df(2R)Exel7094	std	10.3666	6.26855
w[1]	+/Df(2R)Exel7094	1	180
w[1]	+/Df(2R)Exel7094	2	183
w[1]	+/Df(2R)Exel7094	3	152
w[1]	+/Df(2R)Exel7094	4	171
w[1]	+/Df(2R)Exel7094	5	163
w[1]	+/Df(2R)Exel7094	6	148
w[1]	+/Df(2R)Exel7094	7	163
w[1]	+/Df(2R)Exel7094	8	163
w[1]	+/Df(2R)Exel7094	average	165.375	100
w[1]	+/Df(2R)Exel7094	std	12.27	7.41952

[truncated: 1 more sheets: CG32117- fertility (in text)]
